# Supplementary material for: Knowledge, Attitudes, and Common Practices of Livestock and Poultry Veterinary Practitioners Regarding the AMU and AMR in Bangladesh
Source: Antibiotics (Basel). 2022 Jan 10;11(1):80. doi: 10.3390/antibiotics11010080 (PMC8772885; doi:10.3390/antibiotics11010080)
Supplement: Supplementary file 1 [file antibiotics-11-00080-s001.zip]

Archive with 1 entries (1 files):
- antibiotics-1518520- XML.xlsx
