# Supplementary material for: Knowledge, Attitudes, and Common Practices of Livestock and Poultry Veterinary Practitioners Regarding the AMU and AMR in Bangladesh
Source: Antibiotics (Basel). 2022 Jan 10;11(1):80. doi: 10.3390/antibiotics11010080 (PMC8772885; doi:10.3390/antibiotics11010080)
Supplement: Supplementary file 1 [file antibiotics-11-00080-s001.zip › antibiotics-1518520- XML.xlsx]

## Sheet: Dataset
Gender	Age	Highest academic degree	Experiences of practicing (years)	Current working place	In last year, did you recieve training on antimicrobial prescribing?	In your experience, to what extent do the following factors influence your decision about SELECTING WHICH ANTIBIOTIC to prescribe/administer? [1. Type of organism/disease ]	In your experience, to what extent do the following factors influence your decision about SELECTING WHICH ANTIBIOTIC to prescribe/administer? [2. Clinical signs/symptoms]	In your experience, to what extent do the following factors influence your decision about SELECTING WHICH ANTIBIOTIC to prescribe/administer? [3. Patient’s previous antimicrobial use history]	In your experience, to what extent do the following factors influence your decision about SELECTING WHICH ANTIBIOTIC to prescribe/administer? [4. Culture and susceptibility test results]	In your experience, to what extent do the following factors influence your decision about SELECTING WHICH ANTIBIOTIC to prescribe/administer? [5. Guideline recommendations./drug instruction]	In your experience, to what extent do the following factors influence your decision about SELECTING WHICH ANTIBIOTIC to prescribe/administer? [6. Economical status of the owner]	In your experience, to what extent do the following factors influence your decision about SELECTING WHICH ANTIBIOTIC to prescribe/administer? [7. Availability at the local market]	In your experience, to what extent do the following factors influence your decision about SELECTING WHICH ANTIBIOTIC to prescribe/administer? [8. Potential adverse/side effects of taking antibiotics or Patient safety]	In your experience, to what extent do the following factors influence your decision about SELECTING WHICH ANTIBIOTIC to prescribe/administer? [9. Risk of promoting antimicrobial resistance in bacteria in the patient]	In your experience, to what extent do the following factors influence your decision about SELECTING WHICH ANTIBIOTIC to prescribe/administer? [10. Route of administration]	Please tick the appropriate answer [1. Knowledge on different classes and generations of antibiotics]	Please tick the appropriate answer [2. Knowledge on interpreting microbiological/ laboratory results]	Please tick the appropriate answer [3. Knowledge on choosing the correct antimicrobial]	Please tick the appropriate answer [4. Knowledge on choosing the correct dose/dosage of antimicrobials]	Please tick the appropriate answer [5. Knowledge on choosing routes of antimicrobials administration (oral vs intravenous vs topical).]	Please tick the appropriate answer [6. Knowledge on using a combination of antimicrobials if appropriate]	Please tick the appropriate answer [7. Knowledge on planning the duration of the specific antimicrobials treatment]	Please tick the appropriate answer [8. Knowledge on modifying/stopping antimicrobials treatment if required]	Please tick the appropriate answer [9. Knowledge about reserve group of antimicrobials]	Please tick the appropriate answer [10. Knowledge on critically important list of antimicrobials specified by World Health Organization (WHO)]	Please tick the appropriate answer [11. knowledge on National action plan for antimicrobial resistance]	Please tick the appropriate answer [12. Knowledge on the mechanism and causes of AMR]	Please tick the appropriate answer [1. Antimicrobial resistance is a big threat for Livestock & Poultry production]	Please tick the appropriate answer [2. A single course of antibiotics can cause Antimicrobial resistance.]	Please tick the appropriate answer [3. Irrational antibiotic uses in animals lead to antibiotic resistance in humans]	Please tick the appropriate answer [4. Antimicrobial resistance is a natural as well as anthropogenic phenomenon]	Please tick the appropriate answer [5. Antimicrobial resistance will become a greater clinical problem in the future than it is today.]	Please tick the appropriate answer [6. In recent years I have become more aware of the impacts of Antimicrobial resistance]	Please tick the appropriate answer [7. I find it hard to select the correct Antimicrobial]	Please tick the appropriate answer [8. I have enough sources of information about the Antimicrobials and their uses]	Please tick the appropriate answer [9. New Antimicrobials will be developed that will keep up with the problem of antimicrobial resistance.]	Please tick the appropriate answer [10. Restricting ‘priority antibiotics’ for human-use-only]	How often do you perform the following actions during prescribing? [1. How often do you give advice about the withdrawal period of antimicrobials]	How often do you perform the following actions during prescribing? [2. How often do you give advice to the farmers to keep record of antimicrobials]	How often do you perform the following actions during prescribing? [3. How often do you advise the farmer to administer antimicrobials through telephonic conversation]	How often do you perform the following actions during prescribing? [4. How often do you use antibiotics for prophylaxis]	How often do you perform the following actions during prescribing? [5. How often do you use bacterial culture and susceptibility testing to select the most appropriate antibiotics for your treatment]	How often do you perform the following actions during prescribing? [6. How often do you prescribe more than one antimicrobials in a single prescription]	How often do you perform the following actions during prescribing? [7. How often do you advice the farmer for completing the full course of antimicrobials that you prescribed?]	How often do you perform the following actions during prescribing? [8. How often do you use antimicrobials due to the demand of farmers in a condition where do not require their use?]	How often do you perform the following actions during prescribing? [9. How often do you write prescription of antimicrobials to farmers who come to you without their animals?]	How often do you perform the following actions during prescribing? [10. How often do you use higher dose of antimicrobials for rapid recovery of your patient?]	How often do you perform the following actions during prescribing? [11. How often do you use different alternatives of antimicrobials?]	How often do you perform the following actions during prescribing? [12. How often do you advice farmers for proper vaccination to reduce the use of antimicrobials]
1	2	1	2	2	0	4	3	4	2	4	2	3	4	4	2	2	2	2	3	3	2	3	3	2	1	1	2	4	4	4	4	4	4	3	3	3	4	2	2	1	3	1	2	4	1	3	1	3	4
2	2	2	2	2	1	4	4	4	2	3	3	3	3	3	3	3	2	3	3	3	3	3	3	2	2	1	3	4	4	4	4	4	4	3	3	2	4	2	3	3	2	1	3	4	1	3	3	4	4
2	1	1	1	2	1	4	4	3	4	4	1	2	2	2	3	3	3	3	3	2	2	3	3	3	3	3	3	4	4	4	3	3	4	4	4	4	4	4	4	3	3	2	2	2	3	3	3	3	4
2	1	1	1	2	0	4	3	4	1	1	1	1	1	2	2	3	3	3	3	3	2	2	2	2	3	3	3	4	4	4	4	4	4	4	4	4	4	4	4	4	4	4	4	4	4	4	4	4	4
1	1	1	1	2	1	4	3	4	4	4	3	3	4	4	4	3	2	2	3	3	3	3	2	2	3	2	3	4	3	4	4	4	4	4	3	4	4	4	3	2	2	1	1	3	1	2	1	3	3
2	1	1	1	2	0	3	2	4	1	3	3	4	3	4	4	3	3	3	3	3	3	3	3	3	3	3	3	4	4	4	4	4	4	4	4	4	4	4	3	4	2	3	2	4	3	4	3	3	4
2	1	1	1	2	0	4	4	4	3	4	3	4	4	4	4	2	1	2	2	3	1	2	2	1	1	2	3	4	2	3	2	4	4	3	3	3	2	4	2	2	3	1	3	4	4	1	2	2	4
2	1	1	1	2	0	4	3	4	4	4	3	3	4	4	3	2	3	2	3	2	2	2	2	3	2	2	3	4	2	3	3	4	4	2	3	3	2	3	4	2	3	2	2	4	1	1	2	3	3
2	1	1	1	2	0	3	3	3	2	3	4	3	3	3	3	2	3	3	3	3	3	2	3	2	3	2	3	3	3	3	3	3	3	3	3	3	3	4	3	3	3	3	3	3	3	3	3	3	3
1	2	1	1	2	0	3	3	4	4	3	2	4	3	3	3	2	2	3	3	2	2	3	3	3	2	2	2	3	3	3	3	3	3	3	2	3	4	3	4	4	3	3	3	4	3	3	3	3	3
2	2	2	2	4	0	3	2	2	1	2	2	3	4	3	1	3	2	3	3	3	3	2	2	1	1	1	3	3	4	3	2	2	3	3	3	3	3	4	3	3	4	3	4	4	3	3	4	3	4
2	1	1	1	2	1	4	4	4	4	4	2	2	4	4	4	3	3	3	3	3	3	3	3	3	3	3	3	4	3	3	2	4	4	4	3	3	3	4	4	4	4	2	2	4	4	2	3	3	3
2	1	1	1	2	0	1	4	1	1	1	4	4	1	1	4	3	2	2	3	3	2	2	2	3	2	2	3	4	4	4	4	4	1	4	1	4	4	2	2	3	1	1	1	4	1	3	1	2	4
2	2	2	3	1	1	4	3	4	4	4	1	2	4	4	2	2	3	2	2	2	2	2	2	3	3	3	3	4	4	4	4	4	4	4	3	2	4	2	2	2	1	1	1	4	1	1	2	2	4
1	1	1	1	2	0	4	4	4	4	4	3	3	4	4	4	3	3	3	3	3	3	2	1	3	2	3	3	4	4	3	3	4	4	3	3	3	3	2	3	2	3	1	1	4	1	2	2	3	4
2	1	1	1	2	1	2	2	3	3	2	1	2	3	2	3	2	2	3	2	2	1	1	0	1	1	0	0	4	3	2	3	3	2	3	3	3	2	4	3	4	3	3	3	4	3	3	3	3	2
2	1	1	1	2	0	4	4	3	3	4	4	4	4	4	4	3	3	3	3	3	3	3	3	3	3	3	3	3	3	3	3	3	4	2	3	3	3	4	4	2	4	2	2	4	1	2	2	2	4
2	1	1	1	2	0	2	3	3	3	3	3	3	3	3	3	2	2	2	3	2	2	2	3	2	2	3	2	3	3	3	3	3	3	3	3	3	3	3	3	2	3	2	3	3	2	3	3	3	3
1	2	2	2	2	1	4	3	4	4	4	4	4	4	4	4	3	2	2	2	3	2	2	2	3	3	3	3	4	4	4	3	4	4	3	2	2	4	4	4	2	2	2	2	4	2	2	2	4	4
2	1	1	1	2	0	4	4	3	3	4	4	4	4	4	4	3	3	3	3	3	2	3	3	2	1	2	3	4	4	4	4	4	4	3	3	3	4	4	4	2	3	4	1	4	1	1	2	2	3
2	1	1	1	2	0	4	4	4	3	4	4	4	4	4	4	2	2	2	3	3	2	3	2	3	3	2	3	4	3	4	3	3	4	3	4	4	3	3	4	3	4	3	4	4	4	4	4	4	3
2	1	1	1	2	1	3	4	4	1	3	4	4	4	4	4	3	2	3	3	3	1	3	3	3	1	1	3	4	4	4	3	4	4	4	3	3	4	4	1	2	3	1	2	4	2	3	4	3	4
2	1	1	1	2	0	4	4	4	3	4	4	4	4	4	3	3	1	2	3	3	3	2	2	3	3	2	3	4	2	4	3	4	4	3	4	4	2	4	4	2	1	1	2	4	1	2	3	3	4
2	1	1	1	2	0	3	4	3	4	3	3	3	4	4	4	2	3	2	2	3	2	2	2	3	2	3	2	4	4	3	3	4	3	3	3	3	3	4	4	3	3	2	3	4	4	3	3	3	4
2	1	1	1	2	0	4	3	4	4	4	3	3	3	4	3	3	3	3	3	3	3	3	3	3	2	2	3	4	3	4	2	4	3	2	4	4	4	4	4	1	1	2	2	4	1	1	2	3	4
2	2	1	1	2	1	4	4	3	4	4	3	4	4	4	4	3	3	3	3	3	3	3	3	3	3	3	3	4	4	4	4	4	4	4	4	4	4	2	4	4	4	4	4	4	4	4	4	4	4
1	1	1	1	2	0	4	3	4	2	3	4	4	4	3	4	2	1	0	1	2	0	1	2	1	0	0	1	4	4	3	3	4	4	3	2	3	4	3	3	2	2	2	2	4	4	2	2	3	4
2	1	1	1	2	0	3	3	3	4	4	3	3	3	3	3	2	2	3	2	2	2	3	2	2	3	2	3	3	3	3	3	3	3	4	3	3	4	3	3	3	4	3	4	3	4	3	4	3	4
2	1	1	1	2	1	4	4	4	3	4	4	2	4	4	1	2	2	2	2	2	2	2	2	2	2	1	3	4	4	4	3	4	4	4	2	3	4	4	2	1	1	1	1	4	2	1	2	3	4
2	1	1	1	2	0	3	3	3	2	2	3	4	3	2	3	1	1	2	2	3	2	3	2	3	3	2	3	3	4	3	2	4	3	3	2	3	3	3	1	3	2	1	2	3	2	3	3	2	2
2	1	1	1	2	0	3	3	4	1	4	3	4	4	1	3	3	2	2	2	3	3	2	1	2	3	2	3	4	2	4	4	4	4	2	3	1	4	4	1	1	3	1	3	4	4	4	3	3	4
2	1	1	1	2	0	3	3	4	3	3	4	4	4	4	4	2	1	2	2	3	3	3	3	3	3	3	3	4	4	4	4	3	4	3	4	4	4	4	4	4	4	4	4	4	4	4	4	4	4
2	1	1	1	2	0	3	3	2	1	3	3	4	3	3	4	3	2	3	3	3	3	2	2	2	2	2	3	4	3	3	2	4	3	3	2	2	4	3	3	3	2	2	2	4	3	3	2	2	4
2	2	1	2	2	1	3	3	4	1	3	3	2	3	3	3	2	1	1	2	3	2	2	1	2	2	1	1	4	3	4	3	4	3	3	3	3	3	4	4	2	3	2	3	3	2	2	3	2	4
2	1	1	1	2	1	4	4	4	4	3	3	3	4	3	3	3	2	3	3	3	2	3	2	3	3	3	3	4	3	4	3	4	4	3	3	4	4	3	2	2	2	2	2	4	2	3	2	3	4
2	1	1	1	1	0	3	4	4	3	4	3	4	4	3	4	3	2	3	3	2	2	2	2	3	2	2	3	4	4	4	3	4	4	3	3	3	3	4	3	3	4	4	4	4	3	4	4	3	3
2	1	1	1	1	0	4	4	3	1	2	2	3	3	2	4	3	3	2	3	3	2	3	2	2	2	1	3	4	1	4	3	4	3	3	3	3	4	1	1	2	1	1	2	3	2	2	1	3	3
2	2	1	3	4	1	4	4	3	2	3	2	4	3	3	4	3	2	2	3	3	2	1	2	3	3	2	3	4	4	4	3	4	3	3	4	2	3	3	4	3	2	1	4	4	1	3	3	3	4
2	2	1	2	4	0	4	3	4	3	3	3	4	4	4	4	2	2	2	2	3	2	2	2	2	2	2	2	4	3	3	3	3	3	3	3	3	3	3	3	2	3	3	3	3	3	3	3	3	3
2	2	2	2	1	0	4	3	3	2	4	3	4	4	4	3	2	2	2	3	3	2	2	2	3	1	2	3	4	3	4	3	4	3	3	3	2	4	4	2	2	1	2	2	4	1	2	2	3	4
2	1	1	1	2	0	4	4	4	1	3	3	3	2	3	2	3	3	3	3	3	2	3	2	3	3	3	3	4	2	3	3	4	4	3	4	4	4	3	2	3	3	3	3	3	3	3	3	3	4
2	1	1	1	2	0	4	4	4	4	4	3	3	4	4	4	2	2	2	2	2	2	2	2	2	2	2	2	4	2	2	2	2	3	3	3	4	3	4	4	4	3	2	2	3	3	1	2	2	3
2	2	1	1	1	0	3	2	2	1	2	4	4	3	2	4	2	2	2	3	3	2	2	2	2	1	0	1	4	4	4	3	4	3	4	3	3	2	1	1	3	3	1	2	2	2	3	2	2	3
2	1	1	1	1	1	3	4	4	3	3	4	4	4	3	3	2	2	2	3	3	2	2	2	2	2	2	2	4	4	4	3	3	3	2	3	3	3	2	4	2	2	2	2	4	2	2	1	2	4
2	2	2	2	1	1	4	4	4	4	4	3	4	4	4	3	2	3	2	3	3	2	3	3	3	3	3	2	4	4	4	4	4	3	2	3	2	4	4	4	2	2	4	2	4	2	2	2	3	4
2	3	2	3	4	0	4	4	3	1	2	2	1	3	3	3	3	3	3	3	3	2	3	2	2	3	2	3	4	4	4	3	4	4	3	3	3	4	2	1	2	3	1	1	4	1	2	2	3	4
1	2	1	1	2	1	3	3	4	1	3	3	4	4	1	4	3	2	3	3	3	2	3	3	2	3	2	3	4	3	4	3	4	4	4	3	3	1	4	4	2	2	1	2	4	2	2	2	2	4
2	1	1	1	2	0	3	3	4	4	3	3	3	3	4	3	3	3	2	3	3	3	2	2	3	3	3	3	4	4	4	2	4	4	3	3	2	3	2	2	2	1	2	2	4	2	2	2	2	3
2	2	1	2	1	1	3	3	3	3	3	4	3	3	4	3	2	3	3	3	2	2	3	2	3	3	2	2	4	4	3	3	3	4	3	3	4	3	3	4	4	3	3	4	3	3	3	3	4	4
1	1	1	1	2	1	3	3	2	1	2	3	4	2	3	3	3	3	3	2	3	3	3	3	2	2	2	3	4	4	4	3	4	4	3	4	2	4	2	1	3	1	1	2	4	1	3	3	3	4
1	1	1	1	2	1	4	3	4	3	3	3	4	4	4	4	3	2	3	3	3	3	3	2	3	3	2	3	4	3	4	4	4	3	4	4	4	4	4	4	4	4	2	1	4	4	2	2	3	4
2	2	2	2	1	1	3	3	2	1	3	4	4	3	3	3	2	1	2	2	2	2	2	2	1	2	2	2	4	3	3	2	4	3	3	3	2	3	4	4	2	3	1	3	4	3	3	2	2	4
2	2	2	2	4	1	4	4	4	4	4	3	4	3	4	3	3	3	3	3	3	3	3	2	3	3	2	3	4	3	4	3	4	3	3	3	2	3	2	4	2	2	2	3	4	1	1	2	2	4
2	3	2	3	2	1	4	4	3	4	4	3	2	3	4	2	3	3	3	3	3	3	3	3	3	2	2	3	4	4	3	2	4	4	3	2	3	4	2	3	2	3	2	2	4	1	2	2	2	3
2	1	1	1	2	0	4	3	3	2	4	4	4	4	4	4	3	3	3	2	3	3	3	2	2	2	2	3	4	3	4	2	4	3	2	3	3	4	3	3	2	2	1	2	4	2	3	2	3	4
2	1	1	1	2	0	4	3	4	1	2	4	3	4	3	3	3	2	2	3	3	2	3	2	3	1	1	2	4	2	4	3	4	3	2	3	2	3	2	3	1	3	1	3	4	1	2	2	2	4
2	2	1	2	1	0	4	4	4	4	4	4	4	4	4	4	3	3	3	3	3	3	3	3	3	3	3	3	4	4	4	4	4	4	4	4	4	4	2	2	2	4	2	2	2	2	2	2	2	2
2	2	2	1	2	1	4	4	4	4	4	3	3	4	4	3	3	3	3	3	3	3	3	3	3	3	3	3	4	4	4	4	4	4	2	4	4	3	4	3	1	1	2	2	4	1	2	2	3	4
2	1	2	2	1	0	4	4	4	3	4	2	3	3	4	2	3	2	3	2	3	3	3	2	2	2	3	3	4	3	4	3	4	4	4	4	4	4	4	4	2	3	4	3	4	4	4	4	4	4
2	2	2	2	1	0	4	4	4	4	4	4	4	4	4	4	3	3	3	3	3	3	3	3	3	3	3	3	4	3	4	3	3	2	3	4	2	3	4	3	4	3	2	3	2	4	2	4	3	2
2	2	2	2	1	1	4	4	3	4	3	4	4	4	4	3	3	3	3	1	2	2	3	3	2	3	3	3	4	4	3	3	3	3	4	4	4	3	4	4	3	3	4	4	3	4	4	3	2	2
2	1	1	1	2	1	4	3	2	1	4	3	2	3	3	1	3	2	1	0	1	2	3	2	1	0	1	2	4	3	2	1	2	3	4	3	2	1	4	3	2	1	2	3	4	3	2	1	2	3
2	2	3	4	2	1	4	4	4	4	4	4	4	4	4	4	3	3	3	3	3	3	3	3	3	3	3	3	4	4	4	4	4	4	4	4	4	4	4	4	4	4	4	4	4	4	4	4	4	4
2	2	2	2	1	1	4	4	3	4	3	4	2	4	3	4	3	3	3	3	2	1	3	2	3	2	3	3	4	4	4	4	4	3	3	2	4	4	4	4	2	3	4	4	4	4	4	4	4	4
1	2	1	1	1	0	4	4	4	3	4	4	4	4	4	4	2	2	2	2	3	2	2	2	2	2	2	3	4	1	4	3	4	4	4	3	4	4	3	3	3	3	2	2	4	2	2	2	3	4
1	1	1	1	2	0	4	3	4	4	3	3	3	4	1	1	2	2	2	2	2	1	2	1	3	1	2	2	4	2	3	1	4	4	2	4	3	3	2	3	2	2	2	2	4	2	2	2	3	4
1	2	1	1	2	1	3	3	3	3	3	3	3	3	3	3	3	3	2	2	3	2	2	2	2	1	1	2	4	3	2	2	4	4	3	3	3	3	3	2	3	2	3	2	3	2	3	2	3	2
2	2	2	3	1	1	4	4	3	2	3	4	1	4	4	4	3	2	3	3	3	3	2	2	2	3	2	2	4	4	4	3	3	3	3	3	3	3	4	2	2	1	2	2	4	2	2	2	3	4
2	1	1	1	2	0	4	3	3	1	2	4	4	3	3	1	3	2	3	3	3	2	2	2	1	0	0	3	4	1	3	2	4	4	3	2	3	2	2	3	1	1	1	1	4	1	2	2	3	4
2	1	1	1	2	1	3	3	4	2	1	1	4	3	3	2	1	1	1	1	2	2	2	3	1	2	2	1	4	3	3	3	3	4	3	3	3	4	2	3	2	2	2	2	3	3	3	1	1	1
2	2	1	2	1	1	3	4	4	2	3	4	4	3	3	3	3	2	3	3	3	3	3	3	3	3	3	3	4	2	3	3	4	4	4	3	3	3	3	4	2	2	3	3	4	2	1	3	3	4
2	2	1	2	2	0	4	4	4	3	4	4	4	4	4	4	3	3	3	3	3	3	2	2	2	2	2	3	4	2	4	4	4	4	4	3	1	1	4	4	2	3	2	2	4	4	4	2	2	4
2	2	1	2	2	1	4	4	3	3	4	4	4	3	3	3	3	2	3	3	2	2	3	3	3	2	2	2	4	2	3	3	4	4	3	3	3	3	3	4	4	3	3	3	4	4	3	3	3	4
2	1	1	1	2	0	3	4	3	1	1	2	4	3	3	2	2	1	2	2	1	2	1	3	2	2	3	2	3	2	3	4	3	4	2	2	2	3	4	3	4	2	4	2	3	3	2	4	4	3
1	1	1	1	2	0	4	4	4	4	4	4	4	4	4	4	2	1	2	2	3	2	2	1	2	1	1	3	4	4	4	4	4	4	4	3	3	3	2	3	3	3	2	2	4	2	3	2	2	4
1	1	1	1	2	0	3	4	4	1	4	3	4	3	3	3	3	3	2	3	3	2	2	3	2	3	2	3	4	3	4	3	4	3	3	2	3	4	2	2	3	2	2	3	4	2	3	2	3	4
2	2	3	3	3	1	4	3	4	1	3	4	4	4	4	4	3	2	2	3	3	3	3	2	2	3	3	3	4	1	4	3	4	4	2	4	4	4	4	4	4	1	4	1	4	1	1	1	1	1
2	3	2	3	1	0	4	4	4	3	4	4	3	4	4	4	3	3	3	3	3	3	3	3	3	3	2	3	4	2	4	2	4	4	2	4	4	4	4	4	2	3	2	3	4	2	2	2	3	4
2	3	1	4	2	1	4	4	4	4	4	4	4	4	4	4	3	2	2	2	3	2	2	2	2	2	2	2	4	4	4	4	4	4	3	3	3	4	4	4	2	3	2	2	4	2	2	2	4	4
2	1	1	2	1	1	3	4	4	3	3	3	4	3	3	3	2	3	2	3	3	2	3	2	2	3	2	3	4	4	3	2	4	4	2	3	2	4	3	4	2	2	1	2	4	2	2	2	2	3
2	1	1	1	2	0	4	4	4	3	3	3	4	3	3	4	3	2	2	2	3	2	2	2	3	1	2	3	4	4	4	3	4	4	4	3	4	4	3	2	1	2	1	3	4	1	3	3	2	4
2	2	1	2	1	0	4	4	4	1	3	4	4	4	4	4	3	3	2	3	3	1	2	1	3	3	1	3	4	4	4	3	4	4	2	3	3	3	2	4	4	3	2	4	4	2	3	2	2	4
2	2	1	2	1	1	3	3	3	1	4	3	4	3	4	3	3	3	3	2	3	2	3	2	2	2	3	3	4	3	4	2	4	4	3	4	4	4	2	3	3	3	1	1	4	2	3	3	2	3
1	1	1	2	1	1	4	2	2	4	3	3	3	3	4	2	3	3	3	2	3	2	3	2	3	3	2	3	4	3	4	2	4	4	2	4	3	3	4	3	2	3	3	2	4	2	2	3	3	4
2	2	1	2	1	0	4	3	2	2	3	2	4	3	4	3	3	3	3	3	3	3	3	2	3	2	2	3	4	3	4	3	4	3	4	3	3	4	4	4	3	1	2	2	4	1	2	2	3	3
2	5	2	4	2	1	4	3	4	4	3	3	3	4	4	3	3	3	3	3	3	3	3	2	2	3	3	3	4	3	4	3	4	4	3	2	3	2	4	3	4	2	3	2	3	3	4	2	3	4
2	2	3	3	3	1	4	4	4	3	4	4	4	4	4	4	3	3	3	3	3	2	3	3	3	3	3	3	4	2	4	2	4	4	4	4	4	4	4	3	4	2	3	2	4	2	2	2	2	4
2	3	2	2	2	1	4	3	3	1	3	3	3	3	3	4	3	2	2	3	3	3	2	2	2	3	3	3	4	2	4	4	4	4	3	3	1	3	3	3	3	3	1	2	3	3	3	3	2	4
2	2	1	2	2	1	4	4	4	3	4	4	4	4	4	3	3	2	3	3	3	3	3	3	3	3	2	3	4	2	4	2	4	4	4	3	2	2	4	4	4	4	2	1	4	1	3	4	2	4
1	2	2	2	2	0	4	3	4	4	4	3	2	3	4	3	2	2	2	2	3	2	3	2	2	2	2	2	4	4	4	4	4	4	4	3	3	2	4	4	2	3	1	2	4	1	2	2	1	4
2	2	1	1	1	0	4	3	4	3	3	4	4	4	4	4	3	2	3	3	3	2	2	3	2	3	2	3	4	3	4	3	4	4	3	3	3	3	3	4	4	2	3	2	4	2	2	2	3	4
1	2	1	2	2	1	4	4	3	4	4	3	4	4	2	3	2	1	2	2	2	1	2	1	2	2	1	2	4	2	2	4	4	3	3	3	3	3	4	2	2	3	1	3	4	3	3	3	3	2
2	2	1	2	1	0	4	3	3	3	4	3	3	4	4	4	2	3	2	3	3	2	2	1	3	3	2	3	4	3	3	3	4	3	3	3	3	3	4	3	3	3	2	2	4	3	3	1	2	4
2	4	2	4	4	0	4	4	4	4	3	3	3	4	3	2	2	2	2	2	2	2	1	2	2	1	1	2	4	3	4	2	4	4	3	2	3	4	2	4	3	2	2	3	4	2	3	3	3	4
2	1	1	1	2	0	4	4	2	1	4	4	3	1	4	2	3	2	2	3	3	2	3	3	2	1	1	3	4	3	4	4	4	4	4	4	4	3	4	4	2	3	2	2	4	2	2	2	3	4
2	1	1	1	2	0	4	4	4	4	4	3	3	4	4	4	3	2	2	3	2	2	3	3	2	1	1	2	4	4	4	4	4	4	4	4	4	4	4	3	4	3	2	3	4	3	1	3	2	4
2	1	1	1	2	0	4	4	4	2	3	3	3	4	4	3	3	2	3	3	3	3	3	2	2	2	2	3	4	2	4	2	4	4	3	2	3	3	4	3	2	2	2	2	4	2	3	2	2	4
2	1	1	1	2	0	4	4	3	3	4	4	4	4	4	4	2	2	3	3	3	3	3	3	2	2	2	2	4	3	4	4	4	4	3	4	4	2	2	4	3	3	2	3	4	2	2	3	3	4
2	1	1	1	2	0	4	4	4	3	3	4	4	4	4	3	3	2	3	3	3	2	2	3	3	2	3	3	4	3	4	3	4	4	3	3	3	2	2	3	2	3	2	3	4	2	2	2	3	4
2	2	1	1	2	0	4	4	4	2	4	4	4	4	4	3	2	1	3	3	3	2	2	1	1	0	1	1	4	4	4	3	4	4	2	3	3	2	3	2	2	2	1	1	3	1	2	1	2	3
2	1	1	1	2	0	4	4	4	4	3	2	4	4	4	4	3	3	3	3	3	2	2	2	3	2	3	3	4	3	4	1	4	4	2	4	4	1	3	3	1	4	1	1	4	3	1	3	1	4
2	1	2	2	1	1	4	4	3	2	3	3	4	2	3	2	3	2	2	3	3	2	3	2	3	2	3	3	4	1	4	3	4	4	2	4	2	3	4	4	2	3	1	3	4	2	1	2	3	4
1	1	1	1	1	1	4	3	3	4	3	3	3	4	4	4	3	3	2	2	2	2	2	2	2	2	2	3	4	4	4	4	4	3	2	2	3	2	4	4	2	1	1	1	4	1	1	1	3	4
2	1	1	1	2	0	3	2	4	1	3	3	3	4	4	4	3	1	2	3	2	2	2	3	3	0	2	3	4	4	4	3	4	4	4	3	4	4	4	3	1	2	1	3	4	2	2	4	3	4
2	1	1	1	2	0	4	4	3	1	1	4	3	3	4	3	2	1	2	2	2	2	2	1	1	1	2	2	4	3	3	2	3	3	3	3	2	3	2	2	2	2	1	2	3	2	2	1	3	3
2	1	1	1	2	0	4	4	3	1	2	4	3	4	4	4	3	2	3	3	3	2	3	3	2	2	2	3	4	4	4	4	4	4	4	2	2	3	3	3	2	2	2	2	3	1	1	2	3	4
2	1	1	1	2	0	3	4	4	1	3	4	4	3	2	3	2	2	2	2	3	2	3	2	1	1	0	3	4	3	4	3	4	3	3	2	2	2	4	4	2	3	1	2	4	2	3	3	2	4
2	1	1	1	2	0	3	3	3	3	3	3	3	3	4	3	3	3	3	3	3	3	3	3	3	3	2	3	4	2	4	3	4	4	3	4	3	4	4	4	4	2	4	1	4	1	2	2	4	4
1	1	1	1	2	0	3	3	3	3	3	3	3	3	3	3	2	2	2	2	2	2	2	2	2	2	2	2	3	3	3	3	3	3	3	3	3	3	4	4	3	4	3	3	4	1	1	2	2	4
1	1	1	1	2	0	3	3	3	3	3	3	3	3	3	3	2	2	2	2	2	2	2	2	2	2	2	2	3	3	3	3	3	3	3	3	3	3	4	4	3	4	3	3	4	1	1	2	2	4
1	1	1	1	2	0	4	4	4	3	4	4	3	4	4	4	3	2	2	3	3	3	0	2	3	3	2	2	4	4	4	3	4	4	4	3	3	2	4	4	3	4	2	2	4	4	1	2	4	4
2	1	1	1	2	0	4	4	4	2	2	4	3	4	3	1	2	2	2	2	3	3	2	2	1	1	1	2	4	3	4	3	4	3	3	3	3	4	4	3	1	2	1	1	4	1	3	3	2	4
1	1	1	1	2	0	4	4	4	2	4	4	4	4	4	4	2	1	2	3	3	2	3	3	2	2	2	2	4	4	4	3	4	4	3	3	3	3	4	3	3	3	2	4	4	1	2	1	3	4
2	1	1	1	2	1	4	3	4	4	3	4	4	4	4	2	3	2	2	3	3	2	3	2	2	2	2	3	4	2	4	3	4	4	2	3	3	3	4	4	2	1	2	1	4	1	1	1	2	3
2	1	1	1	2	0	3	4	4	3	3	4	4	4	4	4	3	2	3	3	3	3	3	3	3	3	2	2	4	3	4	3	4	4	3	4	4	4	4	4	4	4	4	3	4	4	4	3	2	4
2	1	1	1	1	1	3	3	4	1	3	2	3	2	3	2	2	1	1	2	3	1	2	1	1	2	2	1	4	3	4	3	4	3	3	3	4	4	4	4	4	3	4	3	4	4	3	4	4	4
2	1	1	1	2	1	3	2	3	3	3	2	2	3	2	3	3	2	3	3	2	2	2	2	2	2	2	1	4	3	3	2	4	3	3	2	3	3	3	3	2	2	2	3	3	2	2	2	3	3
2	1	1	1	2	0	4	3	4	3	3	3	3	4	3	4	2	1	2	3	3	2	2	2	2	1	1	2	4	4	3	3	4	4	3	3	2	4	4	4	2	3	2	2	4	1	1	1	3	4
1	1	1	1	2	0	4	4	3	2	4	3	4	1	1	4	2	2	2	2	3	2	3	3	2	2	2	2	3	3	3	3	3	4	3	3	3	4	3	4	3	3	3	4	4	3	3	4	4	4
2	1	1	1	2	0	3	4	3	3	1	2	4	2	2	3	2	1	2	3	3	2	2	1	2	2	2	1	4	4	3	2	4	3	3	2	2	3	3	3	2	3	1	2	4	3	2	2	3	3
2	1	1	1	2	1	4	4	4	2	3	3	3	4	4	4	2	1	3	3	3	2	2	2	2	2	2	2	4	4	4	3	4	4	3	3	3	4	4	4	2	3	1	2	4	1	2	3	2	4
2	1	1	1	2	0	4	3	2	1	2	2	3	4	4	3	3	2	2	3	3	1	2	2	1	0	2	3	4	4	3	2	3	3	4	2	3	4	2	3	1	2	1	1	4	4	3	2	3	3
2	1	1	1	2	0	3	3	3	2	4	2	4	2	3	3	2	2	2	3	3	2	3	2	2	2	3	2	4	4	4	3	4	4	3	4	3	3	4	4	3	3	2	1	4	2	2	3	4	4
2	1	1	1	2	1	4	3	3	4	3	4	3	3	4	4	3	2	3	3	3	2	2	3	3	2	3	3	4	2	3	3	4	4	2	4	3	3	3	2	2	1	1	2	4	1	1	2	4	4
1	1	1	1	2	0	4	3	4	1	3	3	4	4	3	4	3	3	3	2	3	2	3	3	3	3	1	3	4	3	4	2	4	4	3	4	3	4	3	4	2	3	1	3	4	1	2	3	3	4
1	3	2	4	3	0	4	4	4	4	4	4	4	4	4	4	3	2	2	2	2	2	2	2	1	3	2	3	4	4	4	4	4	4	4	2	2	4	4	4	2	3	2	1	4	1	1	1	2	4
2	1	1	2	5	1	3	3	4	4	3	3	4	4	4	3	2	2	2	3	3	2	2	2	1	2	3	1	4	2	4	3	4	3	2	4	3	3	4	4	4	3	3	1	4	4	1	1	1	4
2	2	1	1	2	1	3	3	3	3	3	4	3	3	3	4	3	2	3	3	3	3	3	2	3	3	2	2	4	3	3	3	3	3	3	3	3	3	4	4	4	4	4	4	3	4	4	4	4	4
2	1	1	1	2	1	4	3	4	3	4	4	3	4	4	3	2	1	2	3	3	2	3	3	2	3	1	2	4	3	3	3	4	3	3	2	3	1	3	3	2	3	1	2	4	4	3	3	2	4
2	1	1	1	2	0	4	4	4	2	2	2	2	2	2	2	3	2	2	2	2	2	2	2	2	2	2	2	4	3	3	3	3	3	3	3	3	3	3	3	2	2	1	1	4	3	3	2	3	4
2	1	1	1	2	0	4	4	4	4	4	2	3	3	4	3	1	1	1	2	1	1	1	2	1	2	2	2	4	3	4	3	4	4	4	1	3	2	4	3	2	3	1	2	4	1	2	3	3	4
1	1	1	1	2	0	4	4	4	4	4	4	4	4	4	4	3	3	3	3	3	3	3	3	3	3	3	3	4	4	4	4	4	4	3	3	2	3	4	4	3	3	2	2	4	2	2	3	3	4
1	1	1	1	2	0	4	4	4	4	4	3	4	4	4	4	2	2	2	3	3	3	3	3	3	3	3	3	3	3	4	4	4	4	3	4	4	4	4	4	4	4	4	3	4	4	2	2	2	4
2	1	1	2	1	0	3	3	4	1	4	3	1	4	3	4	2	2	2	2	3	2	2	2	0	2	2	1	4	3	3	3	4	4	4	1	2	2	3	4	1	1	2	2	4	1	1	2	2	4
2	1	1	2	1	0	3	3	4	1	4	3	1	4	3	4	2	2	2	2	3	2	2	2	0	2	2	1	4	3	3	3	4	4	4	1	2	2	3	4	1	1	2	2	4	1	1	2	2	4
2	1	1	1	1	0	4	4	3	4	4	3	3	4	4	3	2	2	2	2	2	2	2	3	3	2	2	3	4	3	4	2	3	3	3	2	3	3	4	4	1	1	2	3	4	3	1	2	3	4
2	4	1	4	5	1	4	3	3	2	3	3	3	4	3	4	3	3	3	3	3	3	3	3	3	3	2	3	4	4	3	4	4	4	2	3	3	4	3	3	2	1	2	2	4	1	2	1	2	4
2	5	3	4	2	1	4	4	3	3	4	4	4	4	4	3	2	3	2	3	3	2	2	2	2	2	2	3	3	3	4	3	3	3	3	3	2	4	2	3	3	2	2	2	4	2	3	2	2	3
2	1	1	1	2	1	4	3	3	4	4	3	3	4	3	3	3	2	3	3	2	3	3	2	3	3	3	2	3	4	3	4	3	3	3	3	4	3	4	3	4	4	3	4	4	1	2	2	2	2
2	1	1	1	2	0	4	4	4	3	3	3	3	4	4	4	3	2	3	3	3	2	2	3	3	2	2	2	4	3	3	3	4	2	3	3	4	3	3	4	3	3	3	3	3	3	3	3	3	4
2	5	1	4	5	0	4	4	4	4	4	1	4	4	4	4	3	3	3	3	3	2	3	3	3	2	2	2	4	3	4	2	4	4	4	4	4	4	4	4	1	1	3	2	4	4	1	2	2	4
2	1	1	1	1	0	4	4	4	4	3	4	4	4	4	3	3	2	2	2	3	1	2	3	3	1	1	3	4	2	4	1	4	4	3	2	3	4	2	4	3	2	1	2	4	1	2	2	3	4
2	1	1	1	2	0	4	4	3	3	3	3	4	4	3	3	3	2	2	3	3	2	2	3	3	3	2	3	4	4	4	2	4	4	4	4	4	4	4	4	4	3	3	4	4	4	3	4	4	3
2	1	1	1	2	0	4	4	3	2	3	2	2	2	3	1	3	2	2	3	3	2	2	2	1	0	1	1	4	2	2	2	4	3	3	2	3	3	4	3	2	3	2	1	4	4	3	3	3	4
2	5	1	4	2	1	3	4	3	2	3	4	4	2	3	3	3	2	3	3	3	2	2	3	3	3	3	3	4	3	3	4	4	3	2	3	3	3	4	3	4	3	2	2	3	3	4	2	3	4
2	2	2	2	2	1	3	4	4	2	4	3	4	4	4	4	2	2	2	2	3	2	2	2	2	2	2	2	4	4	4	3	4	4	4	3	3	4	4	4	4	4	2	3	4	2	3	2	3	4
2	4	1	3	2	0	3	3	3	3	3	3	3	3	4	3	2	2	2	2	2	2	0	2	3	3	3	2	3	3	3	2	4	3	3	3	3	2	4	2	2	2	4	2	4	4	4	4	4	4
1	1	1	1	2	0	4	4	4	4	4	3	3	4	4	3	2	2	2	2	2	2	2	2	2	2	2	2	4	3	4	4	4	4	3	3	3	3	4	4	1	2	1	2	4	1	2	2	3	4
1	1	1	1	2	0	4	4	4	4	4	3	3	4	4	3	2	2	2	2	2	2	2	2	2	2	2	3	4	3	4	4	4	4	3	3	3	3	1	4	3	2	1	2	4	1	1	1	2	3
2	1	1	1	2	0	3	4	4	3	4	4	4	4	4	4	2	2	3	2	3	2	3	2	1	1	2	2	4	4	3	2	4	3	2	2	4	4	4	4	2	3	4	3	4	4	4	2	3	4
1	1	1	1	2	0	4	4	4	1	4	3	4	4	3	4	3	2	3	3	3	3	3	2	2	2	2	3	4	3	4	3	4	3	2	2	2	4	4	3	3	2	2	2	4	2	3	2	3	4
2	1	1	1	2	1	3	4	3	1	3	3	4	4	3	4	3	2	3	2	3	2	3	3	2	3	2	3	4	4	4	3	4	3	4	3	3	4	4	3	2	2	2	2	4	2	3	1	2	4
2	2	1	2	4	0	4	4	4	1	3	3	4	4	3	4	3	2	3	3	3	3	2	2	2	2	3	3	4	4	4	3	4	4	3	3	3	4	3	4	2	3	1	3	4	1	1	2	3	4
2	1	1	1	2	0	4	2	3	4	4	1	3	3	4	3	3	3	3	3	3	3	3	3	3	3	3	3	4	4	4	3	4	4	3	3	3	4	3	3	1	1	2	2	4	1	1	2	3	4
1	1	1	1	2	0	2	4	4	1	2	3	3	4	3	3	3	2	2	3	2	2	3	3	3	2	3	3	4	2	2	2	4	4	2	3	3	4	4	4	2	2	2	2	4	1	2	2	3	4
2	1	1	1	1	0	4	3	4	4	4	4	3	4	4	4	3	3	3	3	3	3	3	3	3	3	3	3	4	4	4	4	4	4	3	4	4	4	1	3	1	3	1	1	4	1	3	2	2	4
2	6	2	4	2	1	4	3	4	3	2	3	4	4	4	1	3	3	3	3	3	3	3	3	3	3	2	3	4	2	2	2	4	4	4	4	3	4	4	4	1	2	2	3	4	1	2	1	4	4
2	4	1	4	2	1	4	4	4	4	4	4	4	4	4	4	3	3	3	3	3	3	3	3	3	3	3	3	4	4	4	4	4	4	3	4	4	4	3	3	4	3	3	1	4	1	4	2	2	4
1	3	2	3	2	1	4	4	4	4	4	4	4	4	4	4	3	3	3	3	3	3	3	3	3	3	3	3	4	4	4	4	4	4	4	4	4	4	3	3	3	3	3	3	3	3	3	3	3	4
1	1	1	1	2	1	4	4	4	2	4	4	4	4	4	3	3	2	2	3	3	2	2	2	3	3	2	3	4	3	4	4	4	4	2	4	4	4	4	3	2	2	1	2	4	1	3	2	3	4
1	1	1	1	1	0	4	3	2	4	2	3	4	2	3	2	2	2	2	2	2	1	2	1	2	1	1	3	4	4	3	3	3	3	3	2	3	2	3	4	2	1	1	1	4	1	2	1	2	4
2	1	1	1	2	0	4	3	4	3	4	3	4	4	4	3	2	2	3	3	3	2	3	2	1	1	2	3	4	3	4	3	4	4	2	3	3	4	4	4	1	2	1	1	4	2	3	2	4	4
2	1	1	1	2	0	4	2	3	4	3	2	2	4	4	3	3	1	2	3	3	2	2	2	3	3	2	3	4	2	4	2	4	4	3	3	2	1	3	3	2	4	1	3	3	1	1	3	2	4
2	1	1	1	1	0	2	4	4	2	2	4	4	4	2	3	1	1	1	1	3	2	1	1	2	2	1	1	4	4	4	3	4	4	3	3	4	3	3	1	1	2	1	1	3	3	1	4	2	2
2	2	1	2	4	1	3	4	2	1	2	2	3	3	2	3	3	2	2	2	3	2	3	2	3	2	2	3	4	3	4	3	4	4	4	4	3	4	4	2	3	3	3	2	4	4	3	3	3	4
2	1	1	1	2	0	3	3	4	3	4	3	3	4	3	3	3	2	3	3	3	3	3	3	2	2	2	1	4	3	4	4	4	4	3	3	4	3	3	3	3	2	1	1	4	1	3	1	2	4
2	1	1	1	2	0	3	3	4	3	4	3	3	4	3	3	3	2	3	3	3	3	3	3	2	3	3	2	4	4	4	4	4	4	3	3	4	3	3	3	3	3	3	3	4	3	3	3	3	3
1	1	1	1	2	0	4	4	4	4	3	4	4	4	4	3	3	3	3	3	2	2	2	3	2	3	3	3	4	2	3	2	4	4	4	3	3	4	3	1	2	2	1	1	4	1	1	2	2	4
2	2	1	1	2	0	4	4	4	2	3	3	3	4	3	3	2	3	2	2	3	2	3	2	1	2	2	3	4	3	4	3	4	3	3	3	3	2	2	2	2	2	1	3	4	1	2	3	2	3
1	1	1	2	4	0	3	4	3	2	4	4	4	4	3	4	3	2	3	3	3	2	2	3	2	2	2	2	4	4	4	2	4	3	3	2	2	3	3	4	3	3	2	3	4	2	3	2	2	4
2	3	2	3	2	0	4	4	3	4	3	3	3	3	3	3	3	2	3	3	3	3	2	2	3	2	2	2	4	4	4	3	4	4	4	3	3	4	3	3	3	3	2	1	4	2	3	1	3	4
2	2	1	2	4	0	4	4	4	2	4	4	4	4	3	4	2	2	2	2	3	2	2	2	3	2	2	2	4	2	4	3	4	3	3	2	2	3	2	2	2	2	1	2	4	1	2	2	2	4
1	2	1	2	1	0	4	4	4	3	4	3	3	3	4	3	3	3	2	2	3	3	3	2	1	3	3	3	4	4	3	3	4	4	3	4	3	3	3	2	3	2	2	2	4	2	2	2	2	4
2	2	1	2	1	0	4	4	4	4	4	4	4	4	4	4	3	3	3	3	3	3	3	3	3	3	3	3	4	4	4	4	4	4	4	4	4	4	4	4	4	4	4	4	4	4	4	4	4	4
1	2	2	2	1	1	4	4	4	4	4	4	4	4	4	4	3	3	3	3	3	3	3	3	3	3	3	3	4	4	4	4	4	4	4	4	4	4	4	4	4	4	4	4	4	4	4	4	4	4
2	2	2	3	4	0	4	3	4	4	4	4	4	4	4	4	3	3	3	3	3	3	3	3	3	3	3	3	4	4	4	3	4	4	2	4	2	2	4	4	3	3	3	3	4	3	3	3	3	4
2	2	1	2	4	0	4	4	4	1	2	2	4	1	2	3	3	2	2	2	2	2	2	3	3	2	1	2	4	4	4	3	4	4	3	2	2	3	4	3	3	2	2	3	4	2	2	1	1	3
2	1	1	1	2	0	4	3	3	4	4	3	3	3	4	3	3	2	2	2	3	2	3	2	2	2	2	3	4	2	3	2	3	3	2	2	3	2	4	3	2	3	3	2	4	3	3	2	2	4
2	5	3	4	2	1	4	3	4	4	3	2	1	3	2	3	3	3	3	3	2	3	3	2	3	3	3	3	4	2	4	2	4	3	2	3	2	4	3	2	2	1	2	2	2	2	1	1	3	1
2	2	1	1	2	1	4	2	2	4	2	1	2	2	3	3	2	2	2	2	2	2	2	1	1	1	1	2	4	2	3	3	3	3	3	3	4	3	4	3	3	2	2	3	4	3	3	3	2	4
2	5	3	4	2	1	4	4	4	3	3	3	2	4	3	3	3	3	3	3	3	3	3	3	3	2	2	3	4	3	4	3	4	4	3	3	4	3	4	4	2	2	3	2	4	1	1	2	3	4
2	2	1	2	4	1	4	3	4	2	3	3	2	4	4	4	2	2	3	3	3	3	2	2	2	2	2	3	4	2	3	3	4	4	4	3	3	4	4	4	2	3	2	3	4	1	1	1	3	4
2	2	1	3	2	1	4	3	4	3	3	3	3	3	3	3	3	3	3	3	3	3	3	3	3	3	3	3	3	2	4	2	3	4	4	4	4	3	4	4	4	4	4	4	4	4	4	4	4	4
2	4	1	4	4	1	4	3	4	3	4	3	4	4	3	3	2	2	2	3	2	2	3	2	2	3	3	3	4	3	3	4	4	3	4	3	3	3	4	3	3	4	3	4	4	4	3	4	4	4
2	2	1	3	4	0	4	4	3	1	3	3	3	4	3	4	3	1	3	3	3	3	3	3	3	2	2	3	4	2	4	3	4	4	4	4	2	3	2	4	2	3	2	3	4	2	2	2	2	4
2	3	1	3	1	1	4	4	4	3	4	3	4	4	4	4	3	3	3	3	3	3	3	3	3	3	3	3	4	4	4	4	4	4	2	4	3	4	4	4	2	1	2	2	4	1	2	1	3	4
2	1	1	1	2	1	4	4	4	4	4	4	4	4	4	4	3	2	3	3	3	3	3	3	2	0	1	1	4	4	4	2	4	4	2	4	4	4	3	3	4	1	3	1	4	1	1	3	4	4
2	3	2	2	4	0	4	4	4	4	3	3	4	4	3	4	3	3	3	3	3	2	2	2	2	3	2	3	4	4	4	4	4	4	4	3	3	4	4	4	3	2	3	2	4	1	1	1	2	4
2	2	2	3	2	0	4	4	4	2	4	3	4	4	3	4	3	3	2	2	3	2	3	3	2	2	1	3	4	3	4	3	4	4	3	2	1	1	3	4	3	2	2	2	4	1	3	3	4	4
2	2	1	1	1	1	4	4	3	4	3	4	4	4	4	4	2	1	2	2	2	2	2	2	2	2	2	2	4	3	4	3	4	4	4	3	3	4	3	2	2	2	2	3	3	2	1	2	1	2
2	4	1	4	4	1	4	4	3	4	4	3	3	4	4	4	3	2	3	3	3	2	3	2	3	2	1	3	4	3	4	2	4	4	3	4	3	2	3	3	3	3	2	3	4	2	2	4	3	4
2	3	1	3	2	0	4	4	4	3	3	4	4	4	4	4	2	2	2	2	2	2	2	2	2	2	2	2	4	3	4	4	4	3	4	3	4	3	4	3	3	3	2	2	4	2	3	2	3	3
2	4	1	4	4	0	4	4	3	1	3	3	3	4	4	3	3	2	3	3	3	3	3	3	3	3	3	3	4	4	4	2	4	4	4	3	3	4	4	3	2	2	1	3	4	2	2	3	3	4
1	4	1	4	2	0	4	4	3	4	4	3	4	4	4	3	2	2	2	2	2	2	2	2	2	2	2	2	3	2	4	3	4	3	3	3	3	3	3	2	1	2	2	1	4	1	2	1	2	4
2	2	2	2	2	1	4	4	4	1	4	4	4	4	4	3	3	3	3	3	3	3	3	3	3	3	3	3	4	3	4	3	4	4	1	3	3	4	4	4	4	4	4	4	4	4	4	4	4	4
2	2	1	3	4	0	4	3	4	4	3	4	4	4	4	3	3	3	2	2	3	2	2	2	3	2	2	2	4	2	3	3	4	4	3	2	3	4	4	4	3	2	2	3	4	1	2	1	3	4
1	2	2	2	2	1	4	4	4	1	2	2	2	2	2	2	2	2	3	3	3	2	2	2	3	3	3	3	4	4	4	2	4	4	4	3	1	4	4	4	3	1	1	2	3	1	2	1	2	4
2	1	1	1	2	1	3	2	3	2	3	4	4	4	4	3	2	2	1	2	3	2	3	2	2	2	3	2	4	4	4	3	4	4	3	3	3	4	4	4	3	3	3	3	4	2	2	2	3	4
2	3	2	2	2	0	3	4	3	1	3	4	4	4	4	4	2	3	3	3	3	2	3	3	2	3	3	3	4	3	3	3	4	4	3	3	1	1	4	4	2	2	1	1	4	2	2	2	3	4
2	2	2	2	1	0	4	4	4	4	3	3	3	3	4	3	2	2	2	2	2	2	2	2	2	2	2	2	3	2	3	3	3	3	3	3	3	3	4	2	4	2	2	2	4	4	2	4	4	4
2	4	1	4	4	0	3	4	3	1	3	2	2	2	1	3	2	1	2	3	3	2	1	2	1	1	0	1	3	3	3	3	3	3	3	2	3	3	4	4	3	3	2	3	4	2	2	1	2	4
2	6	2	4	2	1	4	4	4	4	3	3	3	3	4	4	3	3	3	3	3	3	3	3	3	3	3	3	4	4	3	4	3	4	4	3	3	4	4	4	4	3	3	3	3	3	3	3	3	4
2	2	1	2	2	0	4	4	4	1	4	4	4	4	4	4	3	2	3	3	3	2	3	3	3	3	2	3	4	4	3	3	4	4	4	3	3	3	4	3	3	4	1	1	3	2	2	2	3	3
2	4	1	4	2	0	4	4	4	1	4	3	3	3	3	4	3	2	3	3	3	3	3	3	3	3	3	3	4	4	4	1	4	4	1	3	1	4	3	1	2	2	1	2	4	1	2	1	3	4
1	4	2	4	2	0	4	4	4	4	3	3	3	3	3	3	2	2	2	3	3	2	2	2	0	0	0	0	3	2	2	3	4	3	3	2	3	3	4	4	3	1	1	2	4	1	2	3	3	4
1	1	1	1	2	0	3	4	2	1	2	2	2	3	2	2	1	1	2	2	1	1	2	1	1	2	1	2	2	3	2	2	2	2	2	3	2	2	3	2	2	3	2	2	3	2	2	2	3	2
2	2	2	2	1	0	4	3	4	3	3	2	3	4	4	3	3	3	2	2	3	1	2	2	1	2	2	3	4	2	4	3	4	4	2	3	2	4	3	3	2	2	3	2	4	1	2	2	2	4
2	3	1	3	4	0	3	4	4	2	3	3	3	3	2	3	3	2	2	2	2	3	2	2	2	2	2	2	3	3	4	3	4	3	4	3	2	3	1	2	3	3	1	2	3	3	2	3	3	3
1	1	1	1	2	0	4	4	3	2	4	2	4	1	1	4	2	2	2	3	3	1	3	2	2	2	2	2	4	2	4	2	4	4	4	2	2	2	3	3	3	2	2	3	3	3	3	2	3	4
2	2	2	2	4	0	4	4	4	4	4	4	4	4	4	4	2	2	2	3	3	2	2	2	1	1	1	1	4	4	4	4	4	4	4	4	4	4	4	4	2	3	1	3	4	1	1	2	3	4
2	1	1	1	2	0	3	3	3	3	3	3	3	3	3	3	3	2	2	2	3	2	3	2	2	2	3	2	4	2	3	3	3	3	2	3	3	3	3	4	4	3	3	2	4	3	3	3	3	4
1	1	1	1	1	0	4	2	3	1	3	4	4	4	3	3	3	2	2	3	2	2	3	3	1	1	2	3	4	2	3	2	4	3	3	3	2	2	3	4	1	2	1	1	4	1	2	2	3	4
1	1	1	1	2	0	4	3	3	4	3	3	3	4	3	4	2	2	2	2	2	2	1	2	1	2	2	1	4	3	4	3	4	3	3	3	3	2	3	3	2	2	1	3	3	2	1	2	3	4
2	3	2	4	2	0	4	4	4	3	4	3	3	4	2	3	3	3	3	3	2	2	2	3	2	1	1	2	3	3	4	4	4	3	4	2	3	4	2	1	2	4	2	2	4	1	2	2	2	3
1	1	1	1	2	0	4	3	3	2	2	2	2	2	3	1	3	3	3	3	3	3	3	3	3	3	3	3	4	2	3	3	2	3	3	2	3	3	2	3	2	3	3	1	3	3	2	3	2	4
2	4	1	4	4	0	4	4	3	4	3	4	4	4	4	4	3	2	2	2	3	3	3	2	2	3	2	3	4	3	3	3	4	3	3	3	3	3	4	3	1	2	2	2	3	3	2	2	3	2
2	2	1	2	2	1	4	4	3	3	4	4	4	4	4	4	3	2	3	3	3	3	3	3	3	2	2	3	4	4	4	4	4	4	3	4	3	4	3	2	4	4	2	3	4	3	4	3	3	4
1	2	2	2	2	1	4	3	3	1	3	3	3	4	3	4	3	1	2	2	3	3	2	2	2	2	2	3	4	4	4	4	4	4	4	4	4	4	4	3	3	3	1	1	4	1	2	2	2	3
1	3	2	3	2	0	3	4	4	1	4	2	4	4	4	3	3	3	3	3	3	3	3	3	3	3	3	3	4	4	4	1	4	4	1	4	1	3	3	4	2	1	3	2	4	1	2	1	3	4
2	2	2	2	2	1	4	4	3	3	4	4	4	4	4	3	3	2	2	3	3	2	3	2	3	3	2	3	4	2	4	2	4	3	3	3	3	4	4	4	2	3	3	2	4	2	2	2	3	4
2	4	2	4	4	1	4	3	4	4	4	4	3	3	3	3	2	2	3	2	2	2	2	2	2	1	2	2	4	3	4	3	4	3	3	3	3	4	2	2	4	3	2	3	4	2	2	2	2	4
2	3	2	3	4	0	4	3	3	4	4	3	3	3	4	3	2	3	3	2	2	2	3	2	2	2	2	2	4	2	3	2	4	3	3	2	2	3	3	4	3	3	3	3	4	2	2	2	3	4
2	2	1	2	2	1	4	4	4	4	4	1	1	4	4	4	3	3	3	3	3	3	3	3	3	3	3	3	4	2	4	2	4	4	3	3	3	4	3	1	1	1	1	1	4	1	1	1	4	4
2	2	2	2	1	0	4	3	4	4	4	3	3	4	4	3	3	3	3	2	3	2	2	2	3	3	2	3	4	3	4	3	4	4	3	3	3	4	4	3	2	1	3	2	4	2	2	2	3	4
2	2	1	2	1	1	3	3	4	4	4	4	4	4	4	4	2	2	3	2	3	3	2	1	1	2	1	1	4	2	3	3	3	3	3	3	3	3	4	4	3	2	2	3	3	2	2	2	2	3
2	2	2	2	5	1	2	3	3	2	2	3	2	1	1	1	2	1	1	0	1	1	1	1	1	0	1	1	3	2	3	4	3	3	2	2	3	3	3	2	3	2	3	2	2	3	3	3	3	3
2	2	2	3	4	0	4	4	3	2	3	4	4	3	4	4	3	2	3	2	3	3	2	2	2	2	1	3	4	3	4	4	4	4	3	4	4	4	4	4	3	3	3	4	4	1	3	2	2	4
1	2	2	3	1	0	3	4	4	1	3	3	4	3	3	4	2	2	2	3	3	3	3	3	2	2	2	3	4	1	2	3	4	4	3	3	1	2	4	4	2	2	2	2	4	2	2	2	3	4
2	5	2	4	4	1	4	3	4	4	3	3	4	2	3	3	2	2	2	2	3	2	2	2	2	1	2	2	4	2	3	2	3	4	4	3	3	4	4	4	2	2	2	2	4	2	2	2	2	4
1	2	2	2	2	1	4	4	3	3	3	4	4	4	4	3	1	1	2	2	2	1	2	1	1	1	1	2	4	2	3	3	4	3	3	3	3	2	4	4	4	4	2	3	4	2	3	3	3	4
2	5	2	4	2	1	4	4	3	3	3	4	3	3	4	3	3	2	3	3	3	3	3	3	3	2	2	3	4	3	3	3	4	4	4	3	3	4	4	4	3	3	4	2	4	3	2	2	3	4
2	2	1	3	2	0	3	4	4	2	3	4	2	4	4	3	3	3	3	3	3	3	3	3	3	3	2	3	4	4	3	3	4	4	3	4	3	2	4	3	3	4	3	3	4	3	4	2	2	4
2	3	2	4	2	1	4	4	4	3	3	4	4	4	4	4	3	2	3	3	3	3	3	3	3	3	3	3	4	4	3	2	4	4	4	4	4	4	4	3	3	4	2	2	3	2	3	3	3	4
2	2	1	2	1	0	3	4	2	4	3	4	4	3	4	4	3	2	2	2	3	2	1	3	2	1	1	1	4	4	3	2	4	4	4	3	3	3	4	4	3	3	3	3	4	2	2	3	3	4
2	3	1	3	4	1	3	4	2	2	2	3	3	3	2	2	2	1	2	2	2	1	1	1	1	1	1	1	3	3	3	3	3	2	3	3	3	3	4	3	4	3	2	4	4	4	2	3	3	4
2	1	1	1	1	0	4	4	4	3	3	4	3	3	3	3	3	2	2	3	3	2	2	2	2	2	2	2	4	4	4	3	3	3	2	2	3	3	2	2	2	2	1	2	4	1	2	1	2	4
2	2	1	2	1	1	4	4	3	4	3	3	4	4	4	3	3	3	3	3	3	3	3	3	3	3	2	3	4	2	3	3	4	4	2	4	3	4	4	4	2	2	2	1	4	1	2	2	2	4
2	2	2	2	5	0	4	4	4	3	3	4	4	4	3	4	3	2	2	2	3	1	2	3	1	1	2	2	4	4	4	3	4	3	3	3	3	2	4	2	4	2	2	2	4	4	4	4	4	4
2	4	2	4	2	1	4	4	4	3	4	4	4	4	4	3	2	1	1	3	3	2	2	1	2	1	1	3	4	2	4	4	4	4	4	2	3	4	3	3	2	2	1	1	4	1	3	1	3	4
2	2	2	3	2	1	3	4	2	2	4	3	4	3	4	4	3	2	3	3	2	2	3	2	2	1	1	3	4	3	3	3	4	4	3	2	3	3	2	1	2	1	2	3	4	2	3	1	3	3
1	2	2	2	2	0	4	3	4	4	3	2	3	3	4	4	2	2	2	3	3	2	2	2	2	2	1	2	4	4	4	3	4	4	3	3	3	4	4	4	2	3	2	3	4	3	3	3	3	4
2	2	1	2	2	1	4	4	4	1	4	4	3	3	4	3	2	2	3	3	3	2	3	2	3	3	3	3	4	4	4	3	4	4	2	3	3	3	4	4	2	3	1	2	4	1	2	1	3	4
2	2	2	2	5	0	3	3	1	1	2	3	3	3	4	4	3	3	3	3	3	3	3	3	3	2	2	3	4	2	3	3	4	4	2	3	3	4	2	3	2	2	2	1	4	3	3	3	3	4
2	3	1	3	2	1	4	3	4	4	2	1	3	4	4	4	3	3	3	3	3	2	2	3	2	2	2	3	4	2	4	3	4	4	4	3	3	2	4	4	4	4	2	2	4	1	3	2	3	4
2	2	2	2	1	0	4	4	4	2	1	4	4	2	4	4	3	2	3	3	3	3	3	2	3	2	3	2	4	3	4	3	4	4	3	4	3	4	2	3	2	1	1	1	4	3	3	1	2	4
2	2	1	3	4	1	4	4	4	4	4	4	3	4	4	4	3	3	3	3	3	3	3	3	3	3	3	3	4	3	4	2	4	3	3	3	3	3	4	4	2	3	3	2	4	1	1	2	2	4
1	2	2	2	1	1	4	4	3	4	4	4	4	4	4	4	3	3	3	3	3	3	3	3	3	3	3	3	4	4	4	4	4	4	4	4	4	4	3	3	3	2	2	2	4	2	2	2	2	2
2	2	1	2	4	1	3	4	4	1	3	3	4	4	4	4	3	2	3	3	3	3	3	3	3	3	3	2	4	3	3	3	3	3	2	2	2	3	3	4	3	2	1	3	3	2	2	1	2	3
2	4	2	4	4	1	4	4	3	2	4	2	4	4	4	3	3	3	3	3	3	3	3	3	3	2	2	2	4	4	4	4	4	4	4	4	4	4	2	4	2	2	2	2	4	1	3	2	2	4
2	4	2	4	4	0	4	4	4	4	4	2	3	4	4	4	3	2	2	2	3	2	2	2	0	0	1	1	4	4	4	4	4	4	3	3	3	1	4	4	1	2	2	1	4	1	1	1	3	4
2	2	1	3	2	0	4	4	3	4	4	4	3	3	4	4	2	2	3	3	3	2	2	2	3	3	3	3	4	3	3	3	4	4	3	2	3	3	3	4	4	3	2	2	4	3	3	2	3	3
2	4	2	4	2	1	4	4	4	4	4	4	4	4	4	4	3	3	3	3	3	3	2	2	3	3	3	3	4	2	4	2	4	4	3	3	3	2	3	2	3	3	2	2	4	2	2	2	3	4
2	4	2	4	2	1	4	4	3	1	4	3	2	4	3	4	3	2	3	3	3	3	2	3	3	3	3	3	3	1	4	2	4	3	2	3	2	4	2	3	2	2	2	3	4	2	3	2	3	4
2	4	2	4	2	1	4	4	3	1	4	3	2	4	3	4	3	2	3	3	3	3	2	3	3	3	3	3	3	1	4	2	4	3	2	3	2	4	2	3	2	2	2	3	4	2	3	2	3	4
2	2	1	2	1	0	3	3	3	3	3	3	3	3	3	3	2	1	2	1	2	1	2	1	2	1	2	1	1	2	3	4	3	2	1	2	3	4	4	3	2	3	4	3	2	3	4	3	2	3
2	4	1	4	2	1	4	4	4	3	4	4	4	3	4	3	3	2	3	3	3	3	3	3	3	3	3	3	4	4	3	3	4	4	3	3	3	4	3	4	2	1	2	3	4	1	3	1	2	4
1	3	2	4	2	1	4	3	4	4	4	3	4	4	4	3	3	3	3	3	3	2	2	2	2	2	2	3	4	3	4	3	4	4	4	4	4	4	4	3	1	2	3	2	4	1	1	2	3	4
1	3	2	4	2	1	4	3	4	4	4	3	4	4	4	3	3	3	3	3	3	2	2	2	2	2	2	3	4	3	4	3	4	4	4	4	4	4	4	3	1	2	3	2	4	1	1	2	3	4
2	2	2	4	5	0	4	4	4	4	4	3	3	3	3	4	3	2	3	3	2	3	3	3	3	3	3	3	4	4	4	4	3	4	4	4	4	4	4	4	3	2	3	2	2	3	3	2	2	3
2	2	2	2	4	1	4	3	4	4	3	3	3	3	4	3	3	3	3	3	3	3	3	3	3	3	3	3	4	3	4	2	4	4	4	4	3	1	4	4	2	4	3	2	4	1	2	2	3	4
2	1	1	2	2	1	4	4	3	1	2	2	2	3	3	4	3	1	2	2	3	2	1	2	1	2	2	3	4	3	3	2	4	2	2	3	3	4	2	2	2	1	1	2	3	2	3	2	1	4
1	2	1	1	1	1	3	4	4	4	4	3	4	3	4	3	2	2	2	3	3	2	2	2	1	1	1	2	4	3	4	2	4	3	3	3	3	2	3	2	2	3	1	2	4	2	2	2	2	4
2	2	1	2	4	0	4	3	4	2	3	3	3	4	3	2	2	2	3	3	3	2	3	1	1	2	1	2	4	3	3	2	4	3	3	3	3	3	3	4	2	2	1	2	4	2	1	2	3	3
2	3	1	4	2	0	3	4	4	1	3	4	2	4	4	4	2	1	2	2	2	2	3	3	2	3	3	3	4	4	4	3	4	4	3	3	4	4	4	3	2	4	1	2	4	2	2	2	2	4
2	3	3	4	2	0	4	4	4	4	4	4	4	4	4	4	3	3	3	3	3	3	3	3	3	3	3	3	4	2	4	4	4	4	3	3	3	4	4	4	1	1	2	1	4	1	2	1	3	4
2	2	2	1	1	0	4	4	4	4	1	1	2	2	4	4	2	3	3	3	3	1	2	3	2	0	3	3	4	4	2	1	4	4	3	4	4	1	4	4	4	4	4	3	4	4	1	3	3	3
2	3	2	3	5	0	4	4	3	4	3	4	3	4	3	4	3	2	3	2	3	2	3	2	2	0	2	2	4	4	4	3	4	4	2	3	2	4	4	4	2	1	2	2	4	2	4	3	2	4
2	3	2	3	2	1	4	4	3	2	3	4	4	3	3	3	3	2	3	3	2	2	2	3	3	3	3	3	4	3	4	3	4	4	2	3	3	3	4	3	2	3	2	3	4	3	2	2	3	4
1	2	1	2	2	1	4	3	3	4	4	2	3	3	3	2	3	3	2	3	3	3	2	1	2	1	2	3	4	3	4	3	4	4	3	3	2	1	3	4	2	2	2	1	4	1	2	1	2	4
2	3	1	4	4	0	4	4	4	3	3	4	4	4	4	3	3	3	3	3	3	2	3	3	2	3	2	3	4	2	4	2	3	4	2	4	3	4	4	4	3	2	2	2	4	2	3	2	3	4
1	2	2	2	1	0	2	4	3	1	1	3	4	1	3	3	3	3	3	3	3	2	3	2	1	1	2	3	4	3	4	3	4	4	4	3	3	3	1	2	3	3	1	2	2	1	3	1	2	4
2	3	2	3	2	0	3	3	1	1	2	1	1	1	1	1	2	2	2	2	2	2	1	1	1	1	1	0	3	1	1	2	2	1	2	2	2	2	2	1	4	1	3	3	1	1	2	2	3	1
2	1	1	1	2	0	4	4	4	2	4	3	4	4	4	4	3	2	3	3	3	2	3	3	2	1	3	3	4	4	4	3	4	4	4	4	3	4	4	4	3	4	1	2	4	1	1	2	4	4
2	3	2	4	2	1	4	4	3	3	4	4	4	4	4	3	3	2	2	2	2	2	3	3	2	3	2	3	4	4	4	3	4	4	4	3	3	4	3	4	3	2	2	2	4	4	2	3	3	4
2	2	1	3	1	0	4	2	2	2	1	3	4	3	3	4	2	3	2	3	3	1	1	0	0	0	1	3	4	1	3	2	3	4	2	3	2	2	1	2	4	2	2	3	4	4	3	4	2	3
2	3	1	4	5	1	4	4	4	3	3	4	1	4	4	4	2	2	2	3	3	2	2	2	1	1	2	2	4	2	3	3	4	4	3	2	2	2	3	4	2	2	3	2	4	2	2	2	3	4
2	4	2	4	4	1	4	4	4	4	4	3	3	4	4	4	2	3	3	3	3	2	3	3	3	3	2	2	4	2	4	2	4	4	3	3	3	4	3	4	2	2	4	2	4	1	1	2	3	4
2	2	2	2	5	0	4	4	3	3	3	3	3	3	3	3	2	1	2	2	3	2	2	1	1	1	2	2	4	2	4	2	3	3	3	2	2	3	4	1	2	3	1	2	4	1	3	3	1	4
2	2	1	2	4	0	4	4	4	2	4	3	3	4	4	3	3	3	3	2	3	3	3	3	3	3	3	3	4	4	4	4	4	4	3	3	4	2	3	3	4	4	1	3	4	1	2	2	4	4
2	3	2	3	3	0	4	4	4	4	4	4	4	4	4	4	3	3	3	3	3	2	2	2	3	3	2	3	4	2	4	3	4	4	4	3	2	4	2	3	2	2	4	2	3	1	1	1	2	3
2	4	2	4	2	0	3	3	4	1	2	3	3	3	2	3	2	2	2	2	2	2	2	2	2	1	1	2	3	3	3	3	3	3	3	3	3	2	2	3	3	2	2	3	3	2	3	3	3	3
2	4	1	4	5	0	4	4	4	4	4	3	4	4	4	4	3	2	3	3	3	2	3	3	2	2	2	2	4	2	3	4	4	3	3	3	2	4	4	4	2	1	3	3	4	4	1	2	3	4
2	3	2	4	2	1	4	3	4	4	4	4	4	4	4	3	3	3	3	3	3	3	3	3	3	3	2	3	4	4	4	4	4	4	4	4	3	4	4	3	2	1	2	1	4	1	2	1	4	4
2	3	2	4	4	0	4	4	4	4	4	4	4	4	4	4	3	3	3	3	3	3	3	3	3	3	2	3	4	3	3	2	4	4	4	4	3	4	3	4	3	2	2	3	4	2	2	2	3	4
2	2	1	2	4	1	4	3	4	4	4	2	2	4	4	4	2	1	2	2	3	3	3	3	2	2	2	2	4	2	3	2	4	4	3	4	3	3	3	4	2	2	2	3	4	1	1	2	3	4
1	2	2	3	3	1	4	4	4	3	4	3	4	4	4	3	3	2	3	3	3	3	2	3	3	3	3	3	4	3	4	3	4	4	4	2	3	2	4	4	1	3	2	2	4	1	1	1	3	4
2	3	2	4	2	0	4	3	4	4	4	3	4	4	4	4	3	3	3	2	3	2	3	3	3	3	2	3	4	3	4	3	4	4	3	2	1	2	4	2	3	2	1	3	4	1	3	1	2	4
2	3	2	3	1	0	4	4	4	4	4	4	4	3	3	4	3	2	2	2	3	2	3	2	2	1	1	1	4	3	3	2	4	3	3	2	2	2	2	2	3	2	2	3	3	2	3	3	3	3
2	3	1	1	1	1	3	4	4	3	4	3	4	3	4	3	3	3	3	3	3	3	3	3	2	2	3	2	4	4	4	4	4	4	4	4	4	4	3	3	4	3	2	3	2	3	2	3	3	2
2	2	2	3	3	0	4	4	3	1	4	3	3	4	3	4	3	2	3	3	3	3	2	2	1	1	1	1	4	4	4	3	3	4	3	3	4	3	3	3	3	3	3	3	3	3	3	3	3	3
2	4	1	4	2	1	3	4	4	1	4	4	4	4	4	4	2	1	2	2	3	2	2	2	1	2	1	1	4	4	4	4	4	3	4	3	3	4	1	4	3	4	1	3	4	1	4	3	4	4
2	2	2	2	2	0	4	4	1	1	1	1	4	4	4	4	2	2	2	3	3	2	3	1	2	1	1	2	3	2	3	3	4	3	3	2	2	2	2	2	2	2	2	3	4	2	2	2	3	4
2	3	2	2	2	1	4	3	4	4	4	4	4	4	4	3	3	2	3	3	3	2	2	2	3	3	3	3	4	3	3	3	3	4	3	3	3	3	2	2	3	3	2	2	4	2	3	2	3	4
2	2	1	2	5	0	3	2	1	2	3	3	4	3	2	4	3	2	2	3	3	2	3	1	0	2	0	1	4	3	3	2	3	2	4	2	1	2	2	2	3	2	2	2	4	1	1	2	2	3
2	1	1	2	4	1	3	4	4	2	3	3	2	3	2	2	2	2	2	3	2	1	2	3	1	1	2	2	4	3	4	3	4	3	3	3	2	3	4	3	3	2	2	2	4	2	2	3	2	4
2	2	2	2	1	1	4	4	2	1	4	3	3	4	4	4	3	2	3	3	3	2	3	2	1	1	1	3	4	4	4	4	4	3	3	2	3	4	3	2	2	1	1	1	4	1	2	2	3	4
2	1	1	2	1	0	4	3	4	1	2	2	2	2	1	2	3	3	3	3	3	2	3	2	2	2	2	3	4	2	4	2	4	3	3	3	4	2	4	2	3	4	1	2	4	3	2	2	2	3
2	2	2	2	1	1	4	4	4	4	4	4	4	4	4	4	3	3	3	3	3	3	3	3	3	3	3	3	4	4	4	4	4	4	4	4	4	4	4	4	2	3	4	2	4	2	2	3	3	3
2	1	1	2	4	1	4	3	1	2	2	1	2	3	3	2	3	2	2	3	2	2	3	2	2	2	1	0	4	3	3	4	3	4	4	4	3	4	2	4	4	2	2	2	4	2	1	3	2	4
2	2	1	1	2	0	3	3	4	1	3	2	3	3	3	3	2	3	2	2	2	2	2	2	1	2	1	2	4	4	4	3	4	4	4	4	4	4	4	4	4	4	4	4	4	4	4	4	4	4
2	1	1	2	4	1	4	4	4	1	3	3	3	3	3	2	3	2	2	2	2	2	2	2	2	2	1	2	4	3	3	3	4	4	3	2	4	4	4	4	3	3	2	3	4	3	3	3	3	3
2	3	2	4	2	1	4	3	4	3	4	4	4	3	3	4	2	3	2	2	2	2	2	2	2	2	2	2	4	3	4	4	4	4	2	3	2	4	2	2	3	2	2	2	2	2	4	3	3	3
2	1	1	1	1	0	4	3	2	2	3	3	3	3	2	3	3	2	3	3	3	2	3	2	2	2	2	2	4	3	3	3	4	3	3	3	2	3	3	2	2	3	2	3	4	3	2	3	3	4
1	1	1	1	2	0	3	4	2	2	2	3	3	3	3	4	3	2	2	2	2	2	2	2	3	2	2	3	4	4	4	2	4	4	3	3	2	3	4	4	2	3	2	2	4	1	3	2	2	3
2	2	1	2	2	0	4	4	4	1	3	4	3	4	3	4	3	2	3	3	3	2	3	2	2	1	2	2	4	3	4	3	4	4	3	3	3	2	4	4	1	3	3	3	4	3	1	3	3	4
2	3	2	2	1	0	3	3	1	1	1	3	3	2	2	3	2	0	2	2	3	2	2	2	0	0	0	0	3	3	3	2	3	3	3	3	3	2	3	3	2	3	3	2	1	2	2	2	1	1
2	6	2	4	2	0	3	4	3	1	3	3	4	3	3	4	2	0	1	3	3	2	2	2	2	0	0	0	4	3	3	1	4	3	3	2	3	1	2	2	3	3	1	1	3	3	3	4	3	4
2	6	2	4	2	1	4	4	4	3	3	3	4	4	4	4	3	3	3	3	3	3	3	3	2	2	2	2	4	4	4	4	4	4	3	4	3	4	3	4	1	3	2	1	4	3	3	4	3	3
2	2	1	2	1	0	4	4	3	3	3	3	4	4	4	4	2	2	2	2	2	2	3	3	3	3	3	3	4	4	2	2	4	4	2	3	3	4	4	4	4	3	2	2	4	4	2	2	2	4
2	5	2	4	2	1	3	3	2	3	2	2	3	2	4	3	3	3	3	3	3	3	3	3	2	2	2	3	4	4	4	4	4	4	4	4	4	4	4	4	2	2	3	2	4	3	3	2	2	4
2	3	2	3	4	1	4	4	3	2	4	3	4	4	4	4	3	3	3	3	3	3	2	3	3	3	2	3	3	3	3	3	3	4	3	3	2	3	2	3	2	1	3	3	4	2	2	2	3	4
2	3	1	4	2	1	4	4	3	3	3	3	3	3	3	3	2	1	2	3	3	2	1	1	2	2	2	2	4	2	3	3	3	4	3	2	1	3	3	3	4	1	2	2	4	1	4	3	3	4
2	3	1	4	4	0	2	4	3	2	1	4	4	2	2	4	2	1	2	3	3	3	3	3	3	1	1	2	4	2	3	3	4	3	3	2	3	4	2	2	3	3	2	3	3	2	3	3	3	3
2	3	1	4	4	0	4	4	4	1	4	2	3	3	3	4	2	1	2	3	2	2	2	2	3	1	1	2	4	3	4	3	3	3	3	2	2	3	2	2	2	1	1	3	4	2	2	2	3	4
2	1	1	1	2	0	4	4	4	4	4	3	4	3	3	3	3	3	2	3	3	2	2	3	3	3	2	3	4	3	3	4	3	4	3	3	3	3	4	4	4	4	4	4	4	4	4	4	4	4
2	2	1	2	2	1	3	4	4	3	3	4	4	4	4	4	3	2	2	2	3	2	1	2	2	1	2	3	3	3	3	3	4	3	3	3	2	3	4	3	3	2	2	3	4	3	3	2	3	4
2	2	2	2	2	0	3	4	3	2	3	4	3	2	3	1	2	1	1	2	3	2	2	2	1	1	2	3	4	3	3	2	4	2	3	2	3	2	2	4	2	2	1	2	4	1	2	2	2	4
2	2	2	2	5	0	4	4	4	1	1	1	1	4	4	2	2	3	3	2	3	2	2	2	0	0	0	3	1	4	4	4	2	3	1	2	4	1	2	4	1	2	1	3	4	1	1	2	3	3
2	2	2	2	2	1	2	4	3	1	4	3	3	3	3	3	3	2	2	2	2	2	2	2	1	1	1	3	4	2	4	2	3	3	2	2	4	2	4	3	3	4	3	3	3	4	3	4	3	4
2	2	2	2	1	0	4	4	2	1	4	3	3	3	2	3	3	2	3	2	3	2	1	1	2	2	3	3	3	4	4	1	4	4	2	4	3	3	3	2	2	2	1	2	4	1	2	3	2	3
2	4	1	4	4	1	3	2	4	2	2	4	3	2	4	1	3	2	2	3	3	2	2	2	2	1	1	1	4	3	4	2	4	3	4	2	3	4	2	3	4	3	2	4	4	2	3	3	4	4
2	4	1	4	4	1	3	2	4	2	2	4	3	2	4	1	3	2	2	3	3	2	2	2	2	1	1	1	4	3	4	2	4	3	4	2	3	4	2	3	4	3	2	4	4	2	3	3	4	4
2	5	1	4	4	0	4	4	4	3	4	3	3	4	4	4	3	3	3	3	3	3	3	3	2	2	3	2	4	4	4	4	4	4	4	3	3	2	2	3	1	1	3	2	4	1	1	1	2	4
1	2	2	1	1	0	3	3	2	1	2	3	3	4	4	3	2	1	2	2	2	1	2	3	1	1	3	3	4	2	4	3	4	4	3	3	2	4	4	3	1	1	1	1	4	3	2	3	4	4
2	3	2	4	2	0	4	4	3	2	2	2	3	3	3	2	3	2	2	2	2	2	2	2	2	1	1	1	4	4	4	4	4	4	4	4	4	4	2	2	3	3	2	2	4	2	2	2	2	4
2	2	2	2	2	1	4	4	2	1	3	3	3	3	4	3	3	3	2	2	2	3	3	3	3	3	2	3	4	3	4	3	3	4	2	4	3	3	3	2	3	2	2	2	4	2	4	3	2	3
2	2	2	3	2	0	4	4	4	4	4	4	4	4	4	4	3	3	3	3	3	3	3	2	2	2	2	3	4	3	4	3	4	3	4	3	3	4	4	3	3	3	3	4	4	3	4	3	4	4
2	2	2	2	5	1	4	4	3	3	3	4	4	4	3	3	2	2	2	3	3	2	3	2	2	3	3	3	4	2	4	3	3	3	3	3	3	2	4	3	4	2	3	2	4	2	2	2	3	4
2	4	2	4	2	1	4	4	3	2	4	4	4	4	4	4	3	3	3	3	3	3	3	3	3	3	3	3	4	3	3	3	4	3	4	4	4	3	4	4	2	2	3	2	4	1	2	2	2	4
2	2	2	3	5	1	2	4	2	1	3	3	4	3	3	3	3	2	3	3	3	2	3	2	2	2	2	2	4	3	4	3	4	4	3	3	3	3	4	3	2	2	2	2	4	2	2	2	2	4
2	2	2	2	5	0	4	3	4	1	3	2	3	2	3	3	2	2	3	3	3	2	2	3	2	2	2	3	2	3	3	3	3	4	2	3	3	2	2	1	1	1	1	2	4	3	1	1	3	4
1	2	2	2	4	1	4	4	4	2	3	4	3	4	4	4	2	2	2	1	2	1	3	3	2	2	2	2	4	3	4	3	4	4	3	3	4	4	3	4	2	2	2	3	4	3	3	2	3	4
2	2	1	2	4	0	4	4	4	3	3	3	3	4	4	3	2	2	2	2	3	2	2	2	2	1	1	2	4	4	4	3	4	4	3	3	2	3	3	4	2	2	3	3	4	2	2	1	2	4
2	1	1	2	1	1	4	4	4	4	4	4	4	4	4	4	3	3	3	3	3	3	3	3	3	3	3	3	4	4	4	4	4	4	4	4	4	4	4	4	4	4	4	4	4	4	4	4	4	4
2	2	1	2	1	1	4	3	4	4	3	3	4	4	4	3	3	3	2	3	3	2	2	2	3	3	3	3	4	3	4	3	4	4	4	4	3	3	3	3	3	2	3	3	4	1	2	2	2	3
2	4	1	4	2	1	4	3	4	3	3	4	4	4	4	3	2	3	3	2	3	2	2	2	2	3	3	3	4	2	3	4	4	4	3	2	3	4	3	2	3	2	2	3	3	2	3	2	3	4
2	2	1	2	1	1	4	3	4	4	4	4	3	4	4	4	2	3	3	3	2	3	3	3	2	3	2	2	4	3	3	2	4	4	3	2	2	2	4	4	2	2	3	4	4	3	2	3	2	2
2	4	1	4	2	1	4	4	3	3	3	3	3	4	3	3	3	3	3	3	3	3	3	2	2	2	2	3	4	3	3	2	4	4	3	3	2	4	2	3	2	2	2	2	4	3	2	2	3	4
2	2	1	1	2	0	4	3	3	4	3	3	3	4	3	3	2	3	2	2	3	2	2	2	3	3	2	3	3	2	3	3	3	3	2	3	2	3	3	3	2	3	1	2	4	1	3	2	2	4
2	2	2	2	4	1	4	4	4	2	3	3	4	2	3	3	3	2	2	2	1	1	2	2	0	2	2	3	4	3	4	3	4	4	3	3	2	3	4	3	2	2	2	3	3	3	4	3	3	4
2	2	1	2	4	0	3	4	4	4	4	3	3	4	3	2	3	3	3	3	3	3	3	3	3	3	2	3	3	3	3	2	4	3	2	3	3	3	3	4	2	3	2	2	4	1	1	2	2	4
2	4	2	3	2	0	3	3	4	2	3	4	3	3	3	3	3	3	3	3	3	3	3	3	3	3	3	3	4	3	3	3	4	3	4	3	3	3	4	3	1	2	2	1	3	3	2	1	3	4
2	2	1	2	2	1	4	3	3	1	3	3	3	4	4	4	3	2	2	2	3	2	2	3	3	3	2	3	4	4	4	3	4	4	4	3	4	4	4	4	3	2	1	2	4	1	1	1	3	4
2	1	1	1	2	1	4	4	4	1	3	4	4	3	4	4	3	2	3	3	3	3	3	2	2	2	2	2	4	4	4	3	4	4	3	4	3	4	4	4	3	3	3	2	4	4	3	3	3	3
2	6	1	4	2	0	4	4	4	4	4	4	4	4	4	4	3	2	3	3	3	3	3	3	3	3	3	3	4	4	4	4	4	4	2	4	4	4	4	4	3	2	1	2	4	1	3	2	3	4
2	3	2	4	2	1	4	3	4	4	1	4	4	4	4	4	3	3	3	3	3	3	3	2	3	3	2	3	4	3	4	3	4	3	3	4	3	3	2	3	3	3	2	2	2	2	3	4	3	4
2	1	1	1	2	0	4	4	4	3	3	4	4	4	3	3	2	2	3	3	3	2	3	3	2	1	1	2	4	4	4	3	3	4	2	4	4	3	4	4	3	3	2	2	4	3	3	3	4	4
2	2	2	2	2	0	3	3	3	3	3	3	3	3	3	3	3	2	3	3	3	2	3	3	2	2	2	2	4	3	4	3	4	3	3	3	3	4	4	4	3	2	3	3	4	3	3	3	4	4
2	2	1	2	5	0	4	4	4	4	4	4	4	4	4	4	3	3	3	3	3	3	3	3	2	2	2	3	4	3	4	3	4	4	3	4	4	4	4	4	3	4	4	3	4	4	1	3	3	4
2	1	1	1	2	1	4	4	4	4	4	3	3	4	4	4	3	3	3	3	3	3	3	3	2	3	2	3	4	2	4	2	4	4	2	4	3	2	4	4	1	1	2	1	4	1	2	1	3	4
2	3	2	4	2	1	4	4	3	2	3	4	4	4	4	4	3	2	2	3	3	3	3	2	2	2	2	2	4	3	4	1	4	4	3	3	2	3	3	3	3	4	2	2	4	1	3	2	3	4
1	2	2	2	2	0	3	3	3	2	4	1	2	2	2	4	2	1	2	2	2	2	2	2	2	2	2	1	4	3	4	3	4	3	3	2	3	3	4	4	3	3	3	2	3	3	3	2	3	4
2	1	1	1	2	1	2	2	2	2	2	2	2	2	2	2	2	2	2	2	2	2	2	2	2	2	2	2	3	3	3	3	3	3	3	3	3	3	4	4	4	4	4	4	4	4	4	4	4	4
2	4	3	2	1	0	4	3	2	4	4	3	3	4	4	3	3	3	3	3	3	2	3	3	3	3	2	3	4	3	3	1	4	4	2	3	1	3	4	3	3	2	2	2	4	2	2	2	2	4
2	2	2	3	1	0	4	4	4	2	3	4	3	4	3	3	2	1	3	3	3	2	3	3	1	1	0	1	4	3	2	3	4	4	3	1	3	2	3	3	1	1	1	2	4	1	2	2	3	4
2	2	1	1	2	1	3	3	4	4	3	3	4	4	3	4	3	2	3	2	3	2	3	2	3	2	2	3	3	3	4	4	3	4	3	3	4	3	4	4	3	4	3	4	4	3	4	3	4	4
2	3	1	3	5	0	4	2	1	1	1	4	3	4	4	4	3	3	2	3	3	3	3	3	3	2	3	3	4	2	4	2	4	4	2	4	2	2	4	4	1	4	1	2	4	2	1	1	2	4
2	5	2	4	5	1	3	2	4	4	3	4	3	3	3	2	3	2	3	3	3	3	3	3	3	3	3	2	3	4	4	4	4	4	2	3	1	4	4	3	2	2	1	3	4	1	2	3	2	4
2	4	2	4	2	1	4	3	2	1	2	4	4	4	4	4	3	2	3	3	3	3	2	2	3	2	0	0	3	4	3	3	4	3	2	2	2	1	4	4	1	2	2	2	4	1	1	2	3	4
2	4	2	4	1	1	4	3	2	4	2	2	1	2	2	1	3	2	3	3	3	2	3	2	3	2	2	3	4	4	3	3	4	4	3	2	2	4	4	3	2	1	2	2	4	3	3	1	3	4
2	3	2	4	4	0	4	3	4	3	3	3	3	4	3	4	2	2	2	3	3	2	3	2	3	2	2	2	4	3	4	3	4	3	3	2	3	3	3	2	2	3	1	2	3	2	3	2	3	3
2	2	1	2	2	0	4	4	4	3	3	3	4	3	4	4	3	1	3	3	3	2	2	2	2	1	3	3	4	4	4	3	4	3	2	3	2	1	4	4	1	2	3	3	4	1	1	3	3	4
2	3	1	4	2	1	4	4	4	3	4	4	4	4	4	4	3	3	3	3	3	3	3	3	3	3	3	3	4	2	3	2	4	4	3	3	3	3	4	3	2	3	2	2	4	2	3	2	3	4
2	1	1	1	1	0	4	4	4	1	3	4	4	4	3	3	2	3	2	3	2	2	2	3	1	2	1	2	3	4	3	4	3	4	3	4	3	3	3	4	2	3	3	3	3	4	3	4	3	3
2	2	1	2	1	0	4	3	4	3	3	3	4	4	4	4	2	2	2	2	2	2	2	2	2	2	1	2	4	4	4	4	4	3	3	3	4	3	3	3	3	3	3	2	4	2	4	4	2	4
2	4	1	4	2	1	4	3	4	3	4	4	3	3	3	4	3	3	3	3	3	3	3	3	3	3	3	3	4	3	4	4	4	4	3	4	4	4	4	4	4	4	3	4	4	4	4	4	4	4
2	2	2	3	4	1	4	3	4	1	3	2	2	1	1	3	2	0	2	2	2	1	3	0	2	2	2	0	4	2	3	2	4	3	2	1	2	4	2	3	4	2	3	1	4	3	2	3	4	4
2	5	2	4	2	0	4	4	4	3	4	4	4	3	4	4	3	3	3	3	3	3	3	3	3	2	3	3	4	2	4	3	4	4	4	2	2	3	4	4	2	2	3	2	4	2	2	2	2	4
2	1	1	1	1	0	4	4	4	3	3	3	4	2	4	4	2	1	3	3	3	3	2	1	2	0	0	2	4	3	3	2	4	3	3	2	4	3	2	2	3	2	1	1	3	2	3	2	2	3
2	6	1	4	2	0	4	4	4	3	4	3	4	4	4	4	3	3	3	3	3	3	3	3	3	3	3	3	4	4	4	4	4	4	4	4	3	4	4	4	4	4	4	4	4	4	4	3	4	4
2	2	1	2	1	1	4	4	4	4	3	3	4	2	1	4	3	3	1	1	3	3	2	1	3	2	3	3	4	3	3	4	3	4	4	4	3	4	3	3	4	3	1	4	3	3	4	4	4	4
2	2	1	3	4	1	3	4	3	3	3	3	3	3	2	3	3	2	3	2	2	2	3	3	2	3	3	2	3	3	3	3	4	3	3	3	3	3	4	4	2	2	1	2	4	2	1	2	2	4
2	1	1	1	2	1	4	3	3	4	3	4	4	4	4	3	3	2	2	2	3	2	3	3	2	3	2	2	4	4	3	3	4	3	4	3	4	4	4	3	4	3	4	3	4	4	3	4	4	3
2	1	1	1	2	1	4	3	4	4	4	2	3	3	4	3	2	2	3	3	3	2	3	2	2	2	2	3	4	4	3	3	4	3	3	3	3	4	3	3	3	3	3	2	4	3	4	3	3	3
2	2	2	2	1	0	3	4	3	3	3	3	3	3	3	4	2	2	2	2	2	2	2	2	2	2	2	3	4	4	4	4	4	4	3	3	3	3	4	4	4	4	4	4	4	4	4	4	4	4
2	1	1	1	2	0	2	3	2	3	2	2	3	2	2	3	2	1	2	2	2	2	3	3	2	2	3	2	4	3	3	3	4	3	2	3	3	3	4	3	4	3	3	4	3	3	4	3	3	3
2	2	1	1	2	0	3	3	3	2	3	3	2	4	3	3	3	2	3	3	3	3	3	3	3	3	3	2	4	4	4	2	4	4	2	4	3	4	4	3	3	2	3	2	4	2	3	2	3	4
2	3	2	4	1	0	4	4	3	4	4	3	3	3	3	3	3	2	2	2	3	2	2	2	1	2	2	3	4	4	3	3	4	4	3	4	4	4	2	4	1	2	2	2	4	1	1	2	4	4
2	2	1	2	4	0	4	4	4	2	3	3	2	4	4	4	2	1	2	2	2	2	2	2	1	2	2	1	4	3	4	1	4	4	3	3	3	4	4	4	3	2	1	3	4	2	2	2	4	4
2	1	1	1	1	0	3	4	4	1	1	4	4	4	4	2	3	1	3	3	3	1	3	2	3	2	1	0	4	3	2	1	4	4	3	3	4	4	4	3	1	3	2	2	3	2	1	2	2	3
2	4	2	4	5	1	3	3	2	4	4	4	4	4	4	4	3	3	3	3	3	3	3	3	3	3	3	3	4	1	4	4	4	4	3	4	4	3	4	4	2	1	4	3	4	1	2	1	4	4
2	1	1	1	2	1	4	3	4	2	4	3	2	4	3	4	2	1	2	2	3	3	2	2	3	2	3	2	4	4	4	3	4	4	4	3	3	4	2	3	3	2	1	1	3	3	2	3	2	3
1	1	1	1	2	0	4	4	4	4	3	4	4	4	4	3	3	3	2	2	2	2	2	2	2	1	1	2	4	4	4	4	4	4	4	4	4	4	2	3	1	4	2	1	4	1	1	3	3	4
2	1	1	1	1	0	3	4	4	3	3	4	4	4	4	4	3	2	3	3	3	2	3	2	2	2	2	3	4	3	3	3	4	3	3	3	3	3	4	4	3	3	2	2	4	1	2	2	2	4
2	4	3	4	2	1	4	4	4	4	4	4	4	4	4	4	3	3	3	3	3	3	3	3	3	3	3	3	4	2	4	4	4	4	2	3	2	4	2	2	2	2	4	2	4	1	2	1	1	4
2	5	2	4	1	0	3	4	3	3	4	4	4	3	4	4	3	3	3	3	3	3	3	3	3	3	3	3	4	4	4	3	4	4	3	4	3	3	4	3	2	3	2	2	4	1	2	2	2	4
2	2	1	3	4	1	4	4	3	3	4	3	4	4	4	4	3	3	3	3	3	3	3	3	3	3	3	3	4	4	4	4	4	4	1	4	3	3	4	4	2	1	1	2	4	1	1	1	3	4
2	1	1	1	1	1	4	2	3	4	3	3	4	2	4	4	2	1	3	3	3	2	2	2	2	1	1	3	4	1	4	1	4	3	3	3	2	3	3	3	3	3	2	1	4	2	1	1	2	4
2	1	1	1	5	0	3	3	2	1	3	2	3	2	4	2	2	1	2	3	3	2	2	2	2	1	1	1	4	3	4	2	4	3	2	3	3	2	2	3	3	2	1	2	4	4	2	2	3	4
2	4	2	4	2	1	3	4	3	2	3	2	4	3	3	4	3	2	2	3	3	3	2	2	3	3	2	3	3	4	4	3	3	4	4	2	3	4	3	3	4	1	2	2	4	1	3	3	4	4
2	5	3	4	2	0	4	4	3	1	4	4	4	1	4	3	3	3	3	3	3	3	3	3	3	2	3	3	4	2	1	1	4	4	2	3	4	3	4	4	3	2	1	1	4	3	3	2	2	4
1	2	1	1	1	0	3	3	2	1	3	3	3	4	4	3	3	2	2	3	2	1	2	2	1	1	3	3	4	2	3	3	3	2	3	3	2	3	4	4	2	3	3	2	4	2	2	2	3	2
2	4	2	3	1	0	4	4	4	3	4	4	4	3	4	4	3	3	3	3	3	3	2	3	3	2	2	3	4	2	3	3	4	4	3	2	2	2	3	3	2	4	3	3	4	3	3	3	2	4
1	2	2	1	1	0	3	3	3	2	3	3	3	4	4	3	3	2	2	2	3	1	3	3	1	1	1	3	3	3	3	3	3	3	2	3	2	4	4	4	2	3	2	2	3	3	4	2	4	4
2	2	1	2	4	0	3	4	4	3	3	3	3	4	4	4	2	2	2	2	3	2	2	2	2	2	2	1	4	4	2	2	4	3	2	3	3	2	4	4	2	2	2	2	4	2	2	3	4	4
2	3	1	3	1	1	4	4	4	3	3	4	4	3	3	3	2	1	2	3	2	1	2	2	2	1	2	2	2	2	2	4	4	3	3	4	3	2	4	4	4	2	4	4	3	3	3	3	3	4
2	4	2	3	5	1	4	4	4	3	3	4	4	3	4	3	2	3	2	3	2	2	3	2	3	2	2	2	4	4	3	3	3	4	3	3	4	2	4	3	4	3	3	4	3	3	3	3	4	3
2	4	1	4	1	0	4	4	3	3	4	4	4	3	4	3	3	2	3	2	2	2	2	3	3	2	2	2	3	4	4	3	3	3	4	3	3	2	3	3	4	2	3	2	4	3	3	3	3	3
2	2	1	2	5	0	4	4	4	3	3	4	4	3	3	3	3	2	3	2	3	3	2	3	3	2	3	3	4	4	4	3	4	3	3	4	3	1	4	3	4	4	3	2	3	2	2	4	1	3
2	3	2	4	4	0	4	3	4	4	4	3	2	4	4	4	3	3	3	3	3	3	3	3	2	2	2	3	4	4	4	3	4	4	4	4	4	4	4	4	3	3	2	3	4	1	3	2	2	3
2	5	3	4	2	1	4	4	2	1	4	4	4	4	4	4	3	3	3	3	3	3	3	3	3	3	3	3	4	2	4	3	4	4	1	4	4	3	4	4	1	3	4	2	4	1	2	2	3	4
1	1	1	1	2	0	4	4	3	1	3	3	4	3	3	4	3	3	2	2	2	2	2	2	2	2	2	3	4	3	4	3	3	3	3	2	3	3	4	3	4	3	3	2	4	3	3	3	3	3
2	2	2	2	1	1	4	4	4	3	3	2	3	3	4	3	3	2	2	3	2	3	2	3	2	3	3	3	4	3	3	2	4	3	3	4	4	3	3	3	3	4	3	4	3	4	4	4	4	4
2	1	1	1	2	0	2	2	1	1	2	1	2	1	1	2	2	1	1	2	2	2	2	2	2	2	2	2	4	3	3	3	4	4	4	3	3	3	2	3	1	1	3	3	2	1	1	2	2	2
2	2	1	3	3	0	3	3	1	4	1	1	1	1	4	1	2	2	2	2	2	2	1	1	1	1	0	2	4	3	3	3	4	4	4	4	4	4	3	4	4	2	2	2	4	1	4	2	4	4
1	3	2	2	1	1	4	4	4	4	3	3	4	4	4	3	3	2	2	3	3	3	3	2	3	2	3	3	4	3	4	4	4	4	3	4	4	4	4	4	3	3	4	3	4	4	4	3	4	4
1	2	2	2	1	1	4	3	4	3	3	4	4	4	4	2	2	3	2	2	2	1	2	3	2	3	2	3	4	3	3	3	4	3	3	2	3	3	4	4	2	3	2	2	4	3	1	2	3	4
2	3	1	2	1	1	3	2	3	2	2	4	4	4	3	3	2	2	3	3	2	2	2	3	1	2	2	2	3	2	3	2	4	3	3	2	3	3	4	3	1	2	2	2	4	1	1	2	4	4
2	2	1	2	4	1	3	4	4	3	3	4	3	4	4	4	2	3	3	2	3	2	2	3	3	3	3	3	3	4	4	4	3	3	4	4	3	4	4	4	4	3	4	3	4	3	4	4	3	3
2	2	1	2	1	0	4	3	4	4	3	3	3	4	3	4	2	2	2	2	3	0	3	2	1	1	1	2	4	4	3	3	4	4	3	3	2	3	3	2	2	2	1	1	4	2	2	1	3	4
2	1	2	1	5	1	4	3	4	4	2	3	2	4	4	3	3	3	3	3	3	3	3	3	3	3	3	3	4	4	4	4	4	4	4	4	4	4	2	4	4	2	3	1	4	4	1	1	4	4
2	2	1	2	1	1	4	4	4	4	4	4	4	4	4	4	3	2	3	3	3	2	3	2	3	3	2	3	4	4	4	2	4	4	3	3	4	4	3	3	2	2	3	3	3	3	2	2	2	4
1	2	1	1	1	1	4	3	4	4	4	3	4	4	4	4	3	2	2	2	2	2	3	3	3	3	2	3	4	4	3	4	4	4	3	3	3	4	4	4	2	3	2	2	4	1	1	1	3	4
1	1	1	1	5	1	4	4	4	4	4	3	3	4	4	3	3	3	3	3	3	2	3	3	2	2	2	3	4	4	4	4	4	3	3	3	2	4	4	3	3	2	3	3	4	2	3	2	3	4
2	3	2	2	3	1	4	4	3	4	4	3	3	4	4	3	3	3	3	3	3	3	2	3	2	2	2	3	4	3	3	4	4	4	2	3	2	2	4	4	2	3	2	2	4	1	2	2	3	4
1	1	1	1	2	1	4	4	4	4	4	4	4	4	4	4	2	3	3	3	3	2	2	3	2	2	3	3	4	4	4	3	4	3	3	3	3	3	3	4	1	2	2	1	3	2	1	1	2	2
2	1	1	1	5	1	4	4	3	3	1	2	2	3	3	4	2	1	1	1	2	1	2	2	3	3	1	3	4	3	3	2	4	3	3	4	4	3	4	3	3	4	3	2	4	2	2	3	3	4
2	2	1	1	5	0	4	3	4	4	4	4	4	4	4	3	3	3	3	3	3	2	3	2	2	2	1	3	4	2	4	3	4	4	3	3	3	4	2	2	3	3	2	2	4	2	3	2	3	4
2	1	1	1	1	0	4	4	3	4	4	4	3	3	3	4	2	2	3	3	1	2	1	1	1	2	1	2	4	4	3	2	4	3	3	3	3	3	4	4	3	1	3	3	4	4	3	3	4	4
2	4	2	4	5	1	4	3	4	4	4	3	3	4	4	4	3	3	3	3	3	3	3	3	3	3	2	3	3	2	3	4	3	3	2	3	3	3	4	4	2	2	3	3	4	1	2	2	3	4
2	1	1	1	2	0	4	3	3	3	4	4	4	4	4	4	2	3	2	2	2	2	2	2	2	2	1	3	4	3	4	2	4	4	3	3	2	2	4	2	2	4	2	2	4	2	2	2	4	3
2	2	2	2	1	1	3	3	3	2	2	2	3	3	3	4	3	2	2	2	2	2	2	3	2	3	2	2	4	3	3	3	4	3	3	2	3	4	4	4	2	3	1	3	4	3	3	3	3	4
2	2	2	2	4	1	4	4	4	2	3	4	4	4	4	3	3	3	3	3	3	3	3	2	3	3	3	3	4	3	3	4	4	4	3	4	1	1	4	4	2	3	2	2	4	2	2	3	3	4
2	2	1	2	4	1	3	4	4	3	4	2	2	3	3	4	3	3	3	3	3	2	3	3	2	2	2	3	4	3	3	3	4	4	3	3	4	3	4	4	4	3	3	3	4	2	2	2	3	4
2	2	1	2	1	0	3	3	4	1	2	4	3	3	4	3	2	2	2	2	3	3	3	3	2	2	2	2	4	4	4	4	4	4	4	3	4	4	2	4	2	3	1	2	4	1	2	2	3	4
2	1	1	2	5	1	4	4	4	4	3	3	4	4	4	3	3	2	3	3	2	3	3	3	2	2	2	2	4	3	4	4	4	4	4	4	4	4	4	4	4	4	4	4	4	4	4	4	4	4
2	1	2	2	4	1	3	3	4	3	4	3	3	4	4	2	3	2	2	3	3	2	2	2	1	1	2	3	4	2	3	2	4	4	3	4	3	4	4	3	2	2	2	2	4	1	1	1	2	2
2	1	1	1	2	0	3	3	4	1	2	2	4	2	3	1	3	3	3	3	3	3	3	3	3	3	3	3	4	4	4	4	4	2	4	2	4	2	3	4	1	2	1	2	4	2	1	2	3	4
2	1	1	2	4	0	4	4	4	3	3	2	4	3	3	4	2	2	2	3	3	2	2	2	2	2	2	2	4	3	3	3	3	3	3	3	3	3	4	3	4	3	4	3	3	3	4	3	4	4
1	3	2	2	2	1	3	4	4	1	2	3	3	4	4	3	2	2	3	3	3	2	2	2	3	1	3	3	4	2	3	3	4	4	3	3	2	4	4	3	4	3	1	2	4	2	4	4	3	4
2	2	2	2	1	0	3	3	4	2	3	4	4	4	4	4	3	3	3	3	3	2	2	3	2	3	3	3	4	4	4	2	4	4	3	3	3	4	3	4	2	3	2	1	4	1	1	1	3	3
2	1	1	1	2	0	4	4	3	3	4	4	4	3	3	4	3	3	3	3	2	2	1	1	3	2	3	3	4	4	3	3	2	3	4	3	4	3	4	3	2	3	4	3	2	3	4	3	2	3
1	1	1	1	2	1	3	4	3	2	2	2	2	4	3	3	3	2	2	3	3	3	3	3	2	2	2	2	4	3	3	2	3	4	2	3	3	3	4	3	4	3	3	3	4	3	2	1	2	4
2	2	1	1	2	0	2	4	1	2	1	2	4	3	4	1	2	3	3	2	3	0	0	3	3	0	1	3	4	4	3	4	3	4	4	4	4	4	4	3	4	4	3	4	3	1	3	1	2	2
2	2	1	2	4	0	4	4	3	1	3	2	3	2	3	3	2	1	2	2	2	2	2	2	1	1	1	1	4	4	4	3	4	3	4	4	4	4	3	4	4	3	1	4	4	1	1	3	3	4
2	1	1	1	1	0	4	4	4	4	4	4	4	4	4	3	3	2	3	3	3	3	3	3	3	3	2	3	4	4	4	2	4	4	2	4	4	4	4	4	4	4	2	2	4	2	3	3	3	4
[truncated: 9 more columns]

## Sheet: Codes
High influence	4
Moderate influence	3
Minimal influence	2
No influence	1
Good	3
Medium	2
Poor	1
Not at all	0
Strongly agree	4
Agree	3
Disagree	2
Strongly Disagree	1
Regularly	4
Frequently	3
Rarely	2
Never	1
18-25
26-30
31-35
36-40
41-45
46 or more than 46
PhD/Masters	1
DVM	2
Intern	1
Upto 3	2
4 to 6	3
7 and more	4
Private Practice	1
Govt Hospital	2
Prvt Hospital	3
Medicine/feed company	4
Farm	5
No Training	0
Yes	1
